# Supplementary material for: A Role for Barley Calcium-Dependent Protein Kinase CPK2a in the Response to Drought
Source: Front Plant Sci. 2016 Oct 25;7:1550. doi: 10.3389/fpls.2016.01550 (PMC5078816; doi:10.3389/fpls.2016.01550)
Supplement: Supplementary Table S3 — Comparison of sequence similarity and identity between CPKs using SIAS method. [file Table3.XLSX]

## Sheet: % identity 
IDENTITY RESULTS
MLOC_6934	1
OsCPK6	82.44%	1
BAJ93361	76.04%	77.2%	1
OsCPK13	76.51%	78.25%	94.65%	1
BAJ96062	76.04%	78.25%	89.3%	89.53%	1
OsCPK5	75.93%	78.37%	89.53%	89.53%	93.6%	1
AtCPK5	74.76%	77.55%	83.95%	84.06%	83.25%	83.13%	1
AtCPK6	76.16%	77.79%	83.25%	83.48%	83.72%	83.37%	92.2%	1
AtCPK26	0.8	78.25%	81.04%	81.27%	80.93%	80.69%	83.72%	86.51%	1
OsCPK7	70.58%	72.9%	74.3%	75.69%	0.75	75.69%	74.88%	75.69%	0.75	1
OsCPK23	69.65%	71.97%	73.02%	74.06%	72.9%	73.72%	74.18%	75.11%	74.76%	78.6%	1
AK373462	72.67%	71.27%	73.02%	73.6%	72.79%	73.02%	72.44%	72.79%	75.11%	68.72%	68.02%	1
BAK02486	72.79%	71.39%	73.13%	73.72%	72.9%	73.13%	72.55%	72.9%	75.23%	68.83%	68.13%	99.88%	1
OsCPK24	73.25%	71.51%	72.55%	73.02%	72.67%	72.79%	72.2%	72.9%	75.11%	68.95%	67.9%	95.34%	95.46%	1
MLOC_59921	71.74%	70.11%	71.16%	71.97%	70.93%	71.16%	71.16%	71.51%	74.18%	67.55%	66.51%	91.04%	91.16%	91.39%	1
OsCPK28	71.39%	70.34%	71.39%	72.2%	71.51%	71.62%	71.39%	71.62%	74.06%	67.55%	66.62%	91.74%	91.86%	92.32%	94.41%	1
AtCPK4	74.88%	72.32%	71.74%	73.13%	72.32%	72.2%	71.39%	72.2%	75.23%	69.41%	68.13%	81.04%	81.16%	81.62%	80.93%	80.34%	1
AtCPK11	74.53%	72.67%	72.09%	73.48%	73.02%	72.67%	71.74%	72.67%	75.58%	69.41%	68.6%	81.97%	82.09%	82.09%	81.27%	81.16%	96.74%	1
AtCPK12	73.48%	71.04%	71.39%	72.2%	72.32%	71.74%	70.81%	71.97%	74.88%	67.79%	68.13%	81.04%	81.16%	81.74%	81.04%	80.23%	81.97%	83.02%	1
AK373165	68.6%	69.06%	71.74%	71.74%	72.09%	72.09%	71.16%	71.62%	72.44%	65.93%	64.41%	72.67%	72.79%	72.44%	71.51%	70.69%	69.65%	70.81%	69.65%	1
OsCPK17	68.95%	69.65%	71.39%	71.74%	71.97%	72.09%	71.74%	72.2%	72.79%	66.39%	64.76%	72.44%	72.55%	72.44%	71.39%	70.81%	69.53%	70.58%	69.88%	91.62%	1
MLOC_6391	75.23%	71.27%	71.62%	72.55%	72.55%	72.67%	71.97%	73.13%	75.69%	68.37%	67.09%	78.37%	78.48%	78.6%	78.13%	77.32%	75.81%	76.97%	76.04%	81.86%	82.79%	1
OsCPK11	68.6%	68.37%	71.27%	71.74%	71.27%	71.97%	70.69%	70.81%	71.39%	66.27%	64.06%	72.55%	72.67%	72.9%	71.51%	71.04%	69.3%	70.23%	68.95%	84.88%	85.69%	86.27%	1
BAJ88027	61.74%	62.79%	65.93%	65.93%	66.39%	66.51%	65.69%	65.11%	65.81%	61.04%	59.65%	66.04%	66.16%	66.27%	65.23%	65.81%	63.13%	63.72%	62.55%	72.79%	72.67%	69.65%	72.44%	1
OsCPK10	65.23%	66.04%	68.72%	68.6%	69.88%	69.53%	68.6%	68.6%	68.6%	64.18%	62.55%	70.23%	70.34%	0.7	68.6%	68.72%	66.27%	67.09%	65.58%	76.27%	76.51%	73.83%	76.62%	87.09%	1
OsCPK27	63.72%	65.46%	67.32%	67.55%	67.67%	68.02%	68.25%	68.13%	67.09%	63.02%	61.51%	68.02%	68.13%	68.48%	66.62%	67.44%	64.65%	65.46%	64.06%	73.48%	73.95%	71.39%	74.06%	74.41%	76.74%	1
AtCPK20	64.65%	65.58%	67.9%	68.83%	68.72%	69.06%	68.72%	68.37%	67.79%	62.9%	61.74%	68.25%	68.37%	68.37%	66.86%	67.32%	64.88%	65.69%	0.65	75.34%	0.75	73.13%	75.93%	71.74%	74.65%	74.41%	1
AtCPK1	64.41%	66.04%	67.09%	67.55%	68.37%	68.37%	67.9%	68.02%	67.79%	62.44%	60.58%	68.6%	68.72%	68.13%	66.51%	66.86%	64.53%	65.46%	65.34%	73.72%	73.48%	71.97%	73.83%	72.9%	76.39%	72.79%	74.88%	1
AtCPK2	0.6	61.39%	63.02%	63.48%	64.65%	64.3%	63.72%	63.48%	63.6%	58.25%	56.51%	63.6%	63.72%	63.37%	61.86%	62.09%	60.23%	61.27%	61.04%	69.3%	69.18%	66.51%	69.53%	68.25%	71.04%	68.72%	69.76%	85.69%	1
AtCPK25	56.97%	59.53%	60.69%	60.58%	61.16%	61.04%	60.93%	60.93%	60.93%	56.74%	57.2%	58.83%	58.95%	58.83%	58.02%	58.02%	57.67%	58.83%	58.25%	62.55%	62.9%	61.04%	62.2%	58.25%	60.93%	61.51%	63.13%	60.34%	57.09%	1
BAJ94561	66.97%	67.67%	66.74%	68.02%	68.95%	68.6%	68.13%	68.13%	68.25%	65.11%	64.41%	66.16%	66.27%	66.74%	65.93%	65.34%	66.97%	67.67%	67.2%	64.88%	64.88%	68.83%	65.34%	61.74%	63.37%	61.51%	62.79%	60.46%	56.27%	56.86%	1
OsCPK15	65.46%	66.74%	66.86%	67.55%	67.44%	67.67%	66.39%	66.97%	66.74%	64.53%	63.37%	65.11%	65.23%	65.69%	65.34%	64.41%	0.65	65.69%	65.93%	64.3%	64.06%	66.97%	64.65%	61.27%	63.48%	61.62%	62.2%	0.6	55.93%	56.27%	91.16%	1
BAJ95679	67.32%	67.2%	66.86%	68.25%	68.6%	68.48%	66.74%	68.02%	67.9%	65.23%	64.3%	66.62%	66.74%	67.32%	66.62%	65.81%	67.09%	68.13%	68.25%	65.93%	66.16%	68.95%	65.69%	60.93%	63.72%	61.97%	62.55%	60.69%	56.04%	56.51%	89.88%	88.37%	1
OsCPK1	67.9%	67.9%	67.67%	68.72%	68.95%	68.6%	66.97%	68.37%	68.25%	65.69%	64.18%	67.09%	67.2%	68.02%	67.32%	66.04%	67.67%	68.6%	69.06%	66.27%	65.81%	69.65%	65.81%	61.04%	63.95%	62.32%	63.13%	61.39%	56.62%	56.86%	89.53%	88.72%	93.83%	1
AtCPK3	66.16%	66.74%	65.81%	67.09%	67.09%	67.55%	65.93%	66.74%	66.97%	64.06%	63.48%	66.16%	66.27%	66.86%	66.62%	65.34%	67.09%	67.9%	67.67%	63.83%	63.95%	67.32%	64.18%	61.39%	63.13%	61.51%	62.44%	59.88%	55.34%	56.39%	81.74%	81.04%	82.2%	82.9%	1
BAK06618	67.79%	67.67%	66.16%	67.32%	68.25%	68.6%	66.74%	68.13%	68.13%	65.46%	65.46%	68.48%	68.6%	68.95%	67.32%	66.97%	67.9%	68.95%	68.95%	64.88%	64.3%	68.48%	64.3%	60.69%	62.67%	61.97%	62.32%	61.39%	56.86%	56.51%	75.23%	73.95%	76.16%	77.44%	75.93%	1
OsCPK2	68.72%	68.13%	67.09%	68.25%	68.83%	69.41%	67.44%	68.95%	69.06%	66.27%	65.58%	70.23%	70.34%	70.69%	69.18%	68.83%	68.95%	0.7	0.7	65.46%	0.65	69.65%	65.23%	60.58%	62.79%	62.09%	63.02%	61.86%	57.2%	57.2%	76.27%	74.65%	77.2%	78.02%	76.39%	95.23%	1
BAK07881	67.67%	67.2%	65.69%	66.86%	67.9%	68.02%	66.74%	68.13%	68.37%	64.76%	64.18%	68.6%	68.72%	69.06%	67.9%	67.44%	68.13%	69.06%	69.06%	64.3%	63.95%	68.6%	63.48%	60.69%	62.44%	60.69%	61.74%	60.93%	56.51%	56.86%	76.04%	73.95%	76.39%	76.74%	75.58%	90.23%	91.16%	1
OsCPK14	67.09%	67.2%	66.39%	67.09%	67.9%	68.02%	66.74%	67.79%	67.79%	64.88%	64.53%	68.13%	68.25%	68.6%	67.09%	66.51%	67.2%	68.25%	68.13%	64.65%	63.83%	68.13%	63.95%	60.81%	63.02%	61.16%	62.79%	60.93%	56.16%	56.86%	77.09%	75.23%	76.97%	77.9%	75.81%	90.93%	91.62%	92.9%	1
AtCPK17	67.32%	67.09%	66.74%	67.79%	68.83%	68.6%	67.2%	68.25%	68.6%	65.46%	0.65	67.79%	67.9%	68.83%	67.67%	66.86%	67.55%	68.37%	69.76%	65.34%	64.88%	67.79%	64.3%	60.93%	63.02%	62.2%	62.09%	61.62%	56.39%	57.44%	77.67%	76.97%	79.06%	79.65%	77.79%	84.65%	85.34%	84.18%	85.34%	1
AtCPK34	67.79%	67.44%	66.74%	67.79%	68.72%	69.18%	67.09%	68.83%	68.83%	66.04%	65.34%	68.6%	68.72%	69.3%	68.25%	67.44%	68.02%	68.83%	0.7	65.34%	65.23%	68.6%	64.88%	60.69%	63.02%	61.86%	62.55%	61.74%	56.74%	57.32%	76.86%	76.27%	78.37%	79.06%	78.25%	85.81%	86.74%	85.34%	86.27%	95.69%	1
OsCPK25	65.34%	65.46%	66.86%	67.79%	68.13%	68.37%	66.04%	66.86%	67.09%	64.76%	64.3%	66.04%	66.16%	66.74%	65.93%	65.34%	65.58%	66.39%	67.32%	63.6%	63.6%	65.93%	63.72%	59.18%	61.39%	60.34%	61.16%	59.3%	0.55	56.86%	73.95%	73.37%	74.88%	75.46%	73.95%	81.62%	81.97%	81.27%	82.44%	81.16%	81.16%	1
OsCPK26	65.34%	65.46%	66.86%	67.79%	68.13%	68.37%	66.04%	66.86%	67.09%	64.76%	64.3%	66.04%	66.16%	66.74%	65.93%	65.34%	65.58%	66.39%	67.32%	63.6%	63.6%	65.93%	63.72%	59.18%	61.39%	60.34%	61.16%	59.3%	0.55	56.86%	73.95%	73.37%	74.88%	75.46%	73.95%	81.62%	81.97%	81.27%	82.44%	81.16%	81.16%	99.88%	1
BAK06838	65.23%	65.81%	66.04%	67.32%	67.32%	67.32%	65.58%	66.62%	66.62%	64.76%	63.25%	65.69%	65.81%	66.16%	65.34%	64.76%	64.88%	65.81%	66.39%	63.37%	63.72%	65.69%	63.13%	60.23%	61.86%	60.93%	60.23%	58.72%	54.41%	57.09%	74.88%	74.18%	75.34%	75.11%	74.3%	80.34%	81.27%	80.23%	81.39%	80.34%	80.23%	86.74%	86.62%	1
BAJ96684	61.97%	62.9%	64.3%	64.76%	65.34%	65.34%	64.53%	64.88%	64.53%	59.3%	59.06%	63.95%	64.06%	65.11%	64.18%	63.72%	63.37%	64.3%	63.48%	62.32%	62.2%	63.72%	62.32%	59.41%	62.32%	0.6	61.16%	58.48%	54.53%	56.51%	69.06%	69.53%	69.06%	69.53%	68.48%	68.72%	69.06%	68.83%	68.48%	69.18%	69.76%	67.44%	67.44%	67.09%	1
OsCPK12	63.37%	64.06%	65.93%	65.69%	66.62%	66.86%	65.23%	66.39%	66.62%	0.6	60.46%	65.11%	65.23%	66.51%	65.34%	64.76%	64.3%	65.11%	0.65	63.48%	62.79%	64.65%	63.25%	59.41%	62.44%	59.41%	61.16%	58.83%	55.34%	56.39%	68.37%	68.83%	68.6%	69.06%	68.48%	68.83%	69.18%	68.6%	68.25%	69.18%	70.11%	67.09%	67.09%	66.39%	88.48%	1
AtCPK29	60.23%	62.9%	63.6%	63.95%	64.06%	64.41%	63.95%	64.76%	63.83%	58.48%	58.95%	64.18%	64.3%	64.88%	63.95%	63.48%	63.37%	64.3%	63.72%	62.79%	62.55%	63.72%	62.79%	59.06%	60.46%	59.65%	0.6	58.48%	54.76%	56.27%	69.41%	69.53%	69.06%	68.95%	68.72%	67.44%	67.67%	68.25%	68.25%	68.37%	68.48%	66.27%	66.27%	66.62%	74.65%	73.25%	1
BAJ99143	66.16%	65.69%	66.51%	67.67%	67.2%	67.32%	66.74%	67.2%	68.02%	63.13%	62.55%	68.72%	68.83%	68.83%	68.37%	67.79%	66.97%	68.13%	66.27%	63.72%	63.6%	67.44%	63.83%	61.74%	63.02%	60.34%	62.09%	60.11%	56.16%	55.81%	74.3%	73.95%	72.79%	73.6%	73.6%	71.86%	73.48%	73.25%	73.13%	73.95%	74.3%	70.69%	70.69%	71.04%	74.65%	74.3%	73.48%	1
OsCPK19	66.16%	65.69%	66.51%	67.44%	67.55%	67.55%	66.86%	67.2%	67.55%	62.67%	62.32%	68.6%	68.72%	69.41%	68.48%	67.9%	66.74%	67.67%	66.39%	63.72%	63.6%	67.67%	63.83%	61.62%	62.9%	60.46%	61.74%	0.6	55.81%	55.69%	74.18%	73.72%	72.79%	73.83%	73.25%	71.39%	72.79%	72.79%	72.67%	73.72%	73.95%	70.81%	70.81%	70.93%	0.75	74.41%	73.72%	96.04%	1
AtCPK9	62.9%	63.72%	64.88%	65.81%	65.81%	65.81%	64.53%	0.65	65.34%	61.62%	61.62%	66.62%	66.74%	67.2%	66.16%	65.81%	64.88%	65.81%	65.81%	64.06%	63.6%	66.04%	63.25%	60.58%	62.32%	59.76%	61.62%	60.34%	55.93%	55.34%	73.02%	73.13%	72.09%	73.02%	72.32%	71.74%	72.44%	72.79%	73.25%	72.44%	72.9%	69.76%	69.76%	69.53%	74.18%	73.48%	72.79%	82.32%	81.74%
AtCPK33	65.46%	65.81%	65.93%	66.97%	66.74%	66.86%	66.27%	66.62%	66.97%	63.13%	63.48%	68.02%	68.13%	68.48%	67.32%	66.74%	67.2%	68.13%	67.55%	65.23%	64.88%	67.44%	64.3%	60.58%	63.37%	60.46%	62.44%	61.51%	56.62%	56.74%	74.3%	72.9%	74.3%	0.75	73.25%	73.13%	74.41%	73.6%	74.18%	73.95%	74.3%	69.76%	69.76%	70.34%	73.95%	73.95%	72.79%	81.51%	80.93%
AtCPK21	66.04%	0.65	65.34%	66.62%	67.09%	67.09%	65.58%	67.09%	68.72%	62.67%	62.67%	67.67%	67.79%	68.48%	67.79%	67.2%	66.39%	67.55%	67.09%	64.18%	63.72%	67.79%	63.37%	60.58%	62.9%	60.46%	62.09%	61.16%	56.97%	57.09%	73.25%	73.13%	72.79%	73.48%	72.79%	71.51%	72.67%	72.55%	72.2%	74.06%	74.18%	70.23%	70.23%	69.41%	72.79%	72.2%	71.97%	80.46%	80.69%
AtCPK23	64.18%	62.44%	63.25%	64.06%	64.65%	64.53%	63.25%	0.65	66.39%	60.23%	61.39%	65.81%	65.93%	66.62%	65.93%	0.65	65.34%	66.51%	66.74%	61.62%	60.93%	66.04%	60.34%	58.37%	60.11%	57.9%	58.95%	58.37%	53.95%	55.23%	71.62%	70.58%	71.16%	72.09%	70.81%	69.06%	70.46%	70.11%	69.76%	71.97%	71.86%	66.97%	66.97%	66.62%	68.83%	68.95%	68.02%	0.75	75.34%
AtCPK15	61.51%	61.39%	62.44%	63.83%	63.95%	64.06%	61.97%	62.55%	63.83%	59.06%	59.65%	64.18%	64.3%	64.53%	63.37%	63.25%	62.67%	63.83%	63.02%	61.39%	60.81%	64.06%	60.93%	59.06%	0.6	57.09%	58.72%	58.25%	54.76%	53.72%	70.93%	70.58%	69.88%	70.46%	70.23%	69.3%	70.34%	70.34%	70.11%	70.69%	71.04%	67.2%	67.2%	66.39%	69.41%	69.76%	70.11%	76.86%	77.09%
AtCPK19	63.37%	62.55%	62.32%	63.37%	64.18%	64.18%	62.9%	63.37%	64.65%	60.11%	61.39%	64.18%	64.3%	65.11%	63.37%	63.48%	62.32%	62.67%	63.95%	61.97%	61.39%	64.41%	61.16%	60.34%	60.93%	58.37%	60.23%	58.83%	54.3%	54.88%	70.46%	69.3%	69.76%	70.93%	70.58%	68.95%	69.41%	68.95%	68.95%	0.7	69.76%	65.81%	65.81%	66.04%	68.83%	68.48%	69.88%	75.34%	75.46%
AtCPK27	64.65%	61.27%	60.34%	61.04%	61.39%	61.27%	60.69%	62.09%	65.46%	58.72%	60.69%	64.65%	64.76%	65.23%	63.83%	63.25%	66.16%	66.86%	67.09%	60.69%	0.6	66.27%	58.95%	53.37%	56.74%	54.18%	56.62%	54.88%	50.11%	53.48%	66.51%	65.46%	67.55%	68.13%	67.44%	67.67%	69.06%	68.48%	68.25%	68.83%	69.41%	67.09%	67.09%	66.04%	64.53%	66.51%	64.3%	70.23%	69.88%
AtCPK31	65.93%	63.25%	61.86%	62.2%	62.79%	62.67%	62.2%	63.48%	66.51%	59.53%	62.2%	65.81%	65.93%	66.39%	65.23%	64.65%	67.2%	68.02%	67.9%	60.93%	60.58%	66.74%	59.65%	0.55	58.02%	55.23%	57.67%	55.69%	51.04%	53.6%	67.32%	66.27%	68.13%	68.83%	67.9%	68.02%	69.53%	69.06%	68.83%	69.3%	0.7	67.2%	67.2%	65.93%	65.11%	66.97%	65.34%	71.04%	71.27%
AtCPK22	56.86%	54.06%	53.6%	54.65%	54.76%	53.95%	53.37%	54.53%	57.32%	53.48%	52.2%	55.23%	55.23%	55.81%	54.88%	54.18%	58.02%	58.02%	57.2%	51.27%	51.04%	56.27%	50.34%	44.76%	47.55%	46.62%	47.44%	46.16%	41.97%	43.37%	56.51%	0.55	57.44%	58.13%	57.32%	58.02%	59.53%	58.25%	58.13%	58.37%	58.72%	55.93%	55.93%	56.16%	53.6%	54.65%	53.6%	60.58%	60.46%
BAJ91363	64.76%	63.72%	64.3%	64.3%	64.76%	63.95%	62.67%	63.48%	65.58%	61.04%	59.3%	64.65%	64.65%	64.76%	63.48%	63.37%	64.53%	64.65%	64.88%	60.93%	61.62%	65.11%	60.69%	55.81%	58.83%	57.44%	57.2%	56.39%	53.02%	54.53%	64.06%	63.13%	64.41%	65.23%	62.09%	64.88%	65.23%	64.88%	64.88%	64.76%	64.76%	63.72%	63.72%	63.72%	60.58%	61.39%	58.95%	64.06%	64.18%
OsCPK8	63.83%	62.55%	62.9%	63.6%	63.6%	62.55%	61.74%	62.44%	64.65%	60.11%	58.83%	63.83%	63.83%	63.95%	63.37%	62.32%	63.48%	63.6%	64.18%	61.04%	61.39%	0.65	60.81%	55.23%	58.37%	57.2%	57.55%	56.16%	52.79%	53.95%	63.02%	62.9%	63.25%	63.83%	61.27%	62.9%	63.48%	62.79%	63.13%	63.48%	62.9%	63.13%	63.13%	63.48%	60.58%	61.39%	58.72%	63.37%	63.6%
BAJ96261	62.55%	62.67%	61.74%	62.2%	62.32%	61.74%	61.27%	62.44%	63.25%	60.58%	59.53%	62.44%	62.55%	63.37%	62.2%	61.86%	63.02%	63.25%	63.02%	59.41%	59.76%	63.02%	58.83%	54.41%	57.9%	56.62%	56.27%	55.58%	51.86%	53.37%	63.6%	61.39%	63.6%	63.95%	62.09%	63.83%	64.18%	64.18%	63.83%	64.06%	63.95%	62.9%	62.9%	63.48%	0.6	0.6	57.9%	63.02%	62.9%
OsCPK20	62.32%	62.79%	62.09%	62.9%	62.79%	61.86%	61.51%	62.2%	62.9%	61.04%	59.88%	62.67%	62.79%	63.13%	62.67%	62.09%	62.9%	63.13%	62.9%	59.41%	59.65%	62.55%	58.72%	0.55	58.02%	56.62%	56.51%	55.93%	52.2%	53.48%	64.41%	62.67%	64.65%	0.65	62.55%	63.83%	64.3%	64.18%	64.06%	64.76%	64.18%	62.79%	62.79%	63.37%	60.81%	60.46%	58.48%	63.48%	63.25%
AtCPK7	64.53%	62.79%	63.37%	63.95%	63.72%	63.6%	61.86%	63.83%	64.88%	61.62%	60.46%	64.76%	64.76%	65.46%	64.3%	63.72%	64.41%	64.65%	0.65	61.16%	61.27%	64.88%	60.81%	55.23%	57.9%	56.86%	57.44%	56.97%	53.25%	54.76%	63.25%	62.2%	64.18%	64.41%	62.67%	64.3%	64.65%	64.3%	63.72%	64.53%	64.88%	63.02%	63.02%	63.95%	60.34%	61.16%	58.83%	63.02%	63.37%
AtCPK8	64.06%	61.86%	62.55%	63.48%	63.37%	63.02%	61.39%	63.48%	65.23%	61.16%	60.69%	64.18%	64.18%	64.76%	63.6%	63.13%	64.53%	64.76%	0.65	60.46%	60.81%	64.18%	60.11%	54.65%	57.44%	56.27%	56.97%	56.27%	52.67%	54.76%	63.13%	61.97%	63.95%	64.41%	62.67%	64.65%	64.88%	64.53%	63.83%	64.65%	65.23%	63.02%	63.02%	63.48%	0.6	61.16%	58.13%	63.13%	63.25%
AtCPK14	63.95%	62.32%	62.32%	62.9%	62.67%	61.97%	62.44%	63.25%	65.46%	61.97%	62.09%	64.3%	64.3%	64.76%	64.41%	63.48%	65.11%	65.11%	65.34%	60.46%	60.23%	63.48%	59.3%	53.6%	57.32%	55.58%	55.46%	55.23%	51.39%	54.3%	63.25%	61.51%	63.95%	63.83%	62.44%	63.37%	64.06%	63.6%	63.37%	64.41%	64.65%	62.2%	62.2%	62.44%	59.41%	60.46%	56.86%	62.09%	61.97%
AtCPK32	62.9%	62.67%	62.09%	63.25%	62.55%	61.97%	61.39%	62.55%	64.06%	60.46%	60.23%	64.06%	64.06%	64.41%	63.48%	62.79%	63.95%	64.3%	64.18%	61.39%	61.04%	63.83%	0.6	54.76%	57.67%	56.62%	56.86%	55.81%	51.86%	54.65%	62.55%	61.74%	63.02%	63.83%	62.55%	63.48%	64.3%	64.06%	63.37%	63.83%	64.18%	61.97%	61.97%	62.32%	59.76%	60.69%	57.09%	62.09%	61.86%
OsCPK3	63.02%	61.97%	61.86%	62.44%	62.67%	62.32%	60.81%	61.51%	63.6%	59.06%	58.72%	63.02%	63.13%	63.72%	62.67%	62.55%	61.86%	62.09%	62.79%	61.16%	61.04%	64.06%	61.16%	54.88%	58.37%	57.55%	56.39%	55.93%	52.2%	53.72%	62.2%	61.27%	62.32%	62.79%	61.62%	63.6%	63.72%	63.72%	64.18%	64.65%	64.3%	62.32%	62.32%	62.9%	59.53%	60.46%	56.27%	61.74%	61.86%
OsCPK16	62.67%	61.97%	61.39%	62.09%	62.2%	62.2%	60.81%	61.62%	63.13%	58.95%	58.6%	62.9%	63.02%	63.72%	62.9%	62.2%	62.32%	62.09%	62.9%	60.69%	60.69%	64.3%	60.69%	54.76%	58.02%	57.55%	56.04%	55.46%	51.97%	53.02%	62.55%	61.62%	62.9%	63.48%	62.2%	64.18%	64.18%	64.18%	64.53%	0.65	65.11%	62.9%	62.9%	63.48%	60.11%	61.16%	56.39%	61.86%	62.2%
BAK03003	62.79%	62.67%	61.51%	62.67%	63.02%	62.9%	61.04%	61.62%	63.13%	59.53%	58.95%	62.67%	62.79%	63.37%	62.44%	61.86%	62.44%	62.67%	63.02%	60.69%	60.58%	63.95%	60.69%	54.88%	58.48%	57.79%	57.09%	56.04%	52.2%	53.48%	63.13%	61.97%	63.48%	64.06%	62.67%	64.3%	64.41%	64.18%	64.65%	65.58%	64.76%	63.25%	63.25%	63.37%	0.6	60.81%	56.86%	62.44%	62.67%
AtCPK13	65.23%	62.9%	63.37%	64.3%	63.72%	63.25%	62.44%	63.6%	66.16%	60.11%	60.23%	64.65%	64.76%	65.34%	64.3%	63.72%	65.11%	65.23%	65.58%	61.51%	61.62%	65.69%	61.16%	0.55	58.25%	57.09%	56.27%	56.27%	52.9%	53.48%	63.72%	62.44%	64.3%	64.88%	63.02%	64.76%	65.46%	64.76%	64.65%	65.69%	65.58%	63.6%	63.6%	63.48%	59.88%	60.93%	57.09%	63.6%	63.6%
AtCPK10	64.18%	62.9%	62.9%	63.37%	63.37%	62.55%	61.39%	62.32%	64.41%	61.51%	58.95%	64.88%	0.65	65.58%	64.3%	64.3%	65.11%	65.23%	0.65	61.62%	61.27%	63.72%	60.23%	55.23%	58.02%	56.04%	56.39%	56.74%	52.32%	53.02%	62.2%	61.27%	62.79%	63.25%	61.39%	62.9%	63.6%	63.25%	62.44%	63.72%	63.13%	61.39%	61.39%	62.32%	58.83%	59.41%	56.51%	61.86%	62.09%
AtCPK30	64.06%	62.32%	62.09%	62.55%	62.79%	61.97%	61.16%	61.86%	63.83%	61.04%	57.9%	63.95%	64.06%	64.18%	63.37%	63.13%	64.41%	64.76%	64.41%	60.23%	60.23%	63.25%	59.3%	54.41%	56.97%	55.23%	55.34%	55.34%	51.62%	52.2%	62.55%	60.93%	62.44%	62.67%	61.16%	62.9%	63.48%	63.25%	62.55%	63.37%	63.02%	61.04%	61.04%	61.86%	58.13%	58.83%	56.16%	61.51%	61.86%
OsCPK9	60.46%	60.69%	60.58%	61.16%	61.97%	61.04%	59.18%	60.11%	60.93%	57.67%	57.2%	62.09%	62.2%	62.79%	61.39%	61.39%	59.88%	60.11%	61.16%	59.88%	59.53%	61.04%	58.83%	55.93%	57.55%	56.27%	56.62%	54.65%	50.81%	50.93%	63.02%	62.9%	62.2%	63.02%	61.86%	62.9%	62.67%	63.02%	63.25%	63.25%	63.6%	62.67%	62.67%	62.2%	60.46%	60.23%	57.44%	62.44%	62.9%
BAK05737	58.95%	58.48%	57.79%	58.72%	58.02%	57.55%	56.97%	58.13%	58.95%	56.97%	55.69%	59.76%	59.88%	60.69%	59.53%	58.95%	60.46%	60.23%	59.88%	57.2%	57.55%	60.23%	56.97%	50.81%	54.88%	52.9%	53.95%	52.55%	48.37%	51.51%	59.3%	58.72%	60.34%	60.93%	59.18%	60.23%	60.69%	60.69%	60.58%	60.69%	60.58%	60.34%	60.34%	59.53%	56.39%	56.86%	0.55	59.18%	59.3%
OsCPK29	58.72%	58.37%	57.67%	58.72%	58.6%	58.25%	57.44%	58.6%	59.3%	58.13%	55.69%	0.6	60.11%	60.69%	59.65%	58.95%	59.88%	59.41%	59.06%	57.79%	57.9%	60.46%	58.13%	51.51%	0.55	53.48%	55.11%	52.67%	48.37%	51.39%	0.6	59.18%	60.58%	61.04%	60.23%	60.11%	60.34%	60.69%	61.16%	60.69%	60.81%	60.81%	60.81%	59.88%	56.97%	57.32%	54.06%	58.83%	58.95%
BAK05906	57.44%	56.97%	56.86%	57.55%	57.55%	57.32%	55.34%	56.04%	57.67%	54.3%	54.65%	58.37%	58.37%	58.72%	57.44%	56.62%	56.51%	56.62%	58.25%	56.62%	56.04%	58.48%	55.69%	50.46%	53.6%	51.97%	52.44%	50.93%	46.97%	48.6%	58.48%	58.13%	58.95%	59.65%	58.48%	58.6%	59.06%	59.41%	58.95%	59.18%	59.18%	59.06%	59.06%	57.9%	55.11%	54.76%	54.76%	58.6%	58.83%
OsCPK21	58.13%	58.13%	57.55%	58.37%	58.48%	58.25%	56.62%	57.67%	58.48%	55.11%	55.34%	58.95%	58.95%	59.53%	58.6%	57.79%	56.97%	57.2%	58.95%	56.97%	56.62%	58.95%	56.16%	0.5	53.37%	51.97%	52.9%	51.97%	48.13%	49.76%	59.06%	58.25%	59.3%	0.6	58.13%	59.41%	0.6	59.53%	59.18%	59.53%	59.53%	59.53%	59.53%	58.6%	55.34%	55.23%	54.65%	58.6%	58.95%
BAK07213	59.06%	57.79%	59.53%	60.11%	60.46%	60.11%	58.25%	58.6%	59.76%	56.27%	56.27%	61.39%	61.39%	61.97%	60.58%	60.34%	58.6%	59.3%	60.58%	59.3%	58.72%	61.16%	58.72%	53.6%	55.69%	54.41%	0.55	53.83%	49.65%	51.74%	62.2%	61.16%	63.13%	63.02%	60.69%	62.9%	63.37%	63.6%	63.02%	63.6%	63.37%	63.72%	63.72%	63.02%	58.83%	59.06%	57.55%	61.86%	62.2%
OsCPK22	56.27%	56.62%	58.02%	58.83%	58.37%	58.6%	57.2%	57.44%	58.13%	56.04%	55.81%	59.53%	59.53%	59.88%	58.95%	58.72%	57.44%	57.9%	58.25%	57.55%	57.32%	58.95%	58.25%	52.55%	54.88%	53.48%	54.18%	52.2%	48.37%	50.34%	61.39%	60.69%	61.27%	61.39%	60.46%	60.23%	60.81%	60.81%	60.58%	61.27%	61.16%	62.2%	62.09%	61.04%	56.86%	57.79%	56.27%	60.23%	60.58%
AtCPK24	55.93%	54.53%	54.53%	55.46%	54.88%	54.53%	54.53%	54.88%	56.39%	54.3%	53.83%	56.16%	56.27%	56.51%	55.69%	55.23%	57.79%	57.67%	55.34%	53.95%	53.72%	56.16%	53.02%	47.9%	50.93%	48.95%	49.88%	48.83%	45.46%	47.55%	55.69%	54.65%	56.39%	56.51%	54.53%	57.44%	58.02%	57.67%	57.32%	57.44%	57.2%	56.51%	56.51%	56.04%	52.79%	53.6%	52.9%	56.86%	56.74%
BAJ86092	60.11%	58.72%	56.86%	57.79%	58.48%	58.02%	56.51%	57.55%	60.34%	56.16%	55.93%	60.34%	60.46%	60.81%	60.11%	59.3%	61.04%	61.74%	61.27%	57.32%	57.09%	60.93%	56.74%	51.51%	53.72%	51.39%	53.6%	52.67%	48.72%	51.51%	60.93%	59.76%	62.2%	62.32%	60.11%	60.58%	61.27%	60.93%	60.58%	61.51%	61.62%	60.23%	60.23%	60.58%	57.67%	59.06%	55.46%	60.46%	60.81%
OsCPK4	59.3%	58.25%	56.86%	57.55%	59.18%	58.37%	56.86%	57.67%	59.88%	55.69%	55.46%	59.41%	59.53%	60.23%	58.6%	58.13%	60.11%	60.58%	60.34%	57.55%	56.74%	59.53%	56.74%	51.39%	54.06%	51.97%	53.6%	52.32%	48.72%	51.51%	60.23%	60.11%	61.97%	61.62%	0.6	60.34%	60.81%	60.58%	60.11%	61.39%	61.39%	59.88%	59.88%	60.46%	58.25%	59.3%	55.58%	59.76%	60.23%
BAJ86849	60.23%	58.02%	56.86%	57.67%	58.48%	57.9%	56.27%	57.44%	0.6	54.53%	0.55	60.23%	60.34%	60.69%	59.18%	58.95%	60.69%	61.51%	61.27%	57.32%	56.62%	61.16%	56.27%	50.69%	53.25%	50.69%	53.02%	51.74%	47.79%	51.27%	60.34%	59.41%	61.51%	60.93%	60.11%	59.65%	60.46%	59.88%	59.76%	61.16%	61.39%	58.6%	58.6%	59.18%	58.6%	59.18%	55.34%	60.11%	60.34%
OsCPK18	59.65%	57.9%	57.32%	57.9%	58.95%	58.37%	56.39%	57.44%	59.76%	0.55	55.34%	59.65%	59.76%	60.11%	58.95%	58.6%	60.81%	61.51%	60.81%	57.79%	57.09%	60.58%	56.16%	51.16%	53.6%	51.27%	53.25%	51.74%	47.79%	51.16%	60.58%	59.88%	61.51%	61.39%	60.23%	59.76%	60.34%	60.11%	59.76%	61.51%	61.16%	59.18%	59.18%	59.88%	58.13%	58.95%	55.69%	0.6	60.23%
AtCPK16	53.72%	54.65%	53.72%	54.3%	55.23%	54.88%	53.25%	53.48%	54.53%	52.67%	52.32%	55.93%	56.04%	56.16%	55.11%	54.53%	53.95%	0.55	55.46%	54.3%	54.06%	55.81%	54.65%	50.81%	51.62%	49.76%	52.32%	50.46%	46.74%	48.95%	59.65%	59.18%	59.41%	59.06%	58.6%	57.2%	57.67%	57.9%	57.9%	58.48%	58.72%	56.97%	56.97%	56.86%	57.09%	56.04%	0.55	59.18%	59.06%
AtCPK18	56.62%	57.32%	55.46%	56.51%	57.32%	56.62%	55.81%	56.16%	57.44%	54.76%	54.53%	57.44%	57.55%	57.9%	56.74%	56.39%	56.62%	57.44%	57.79%	56.04%	55.69%	57.09%	55.23%	50.34%	52.9%	50.69%	52.44%	50.11%	46.86%	49.41%	59.53%	59.3%	60.34%	60.11%	59.3%	59.53%	0.6	59.88%	59.76%	0.6	0.6	58.72%	58.72%	59.06%	56.51%	57.09%	55.11%	58.13%	58.25%
AtCPK28	58.48%	58.02%	56.97%	57.79%	58.83%	58.25%	56.62%	57.2%	59.3%	55.69%	56.04%	59.41%	59.53%	0.6	59.06%	58.48%	0.6	60.81%	60.58%	57.79%	57.67%	60.11%	57.09%	50.81%	53.13%	51.27%	53.72%	50.93%	47.32%	51.04%	61.16%	60.23%	61.39%	61.27%	61.04%	0.6	60.69%	59.76%	59.76%	60.58%	60.58%	59.18%	59.18%	58.83%	58.25%	59.06%	55.81%	59.53%	59.65%
	MLOC_6934	OsCPK6	BAJ93361	OsCPK13	BAJ96062	OsCPK5	AtCPK5	AtCPK6	AtCPK26	OsCPK7	OsCPK23	AK373462	BAK02486	OsCPK24	MLOC_59921	OsCPK28	AtCPK4	AtCPK11	AtCPK12	AK373165	OsCPK17	MLOC_6391	OsCPK11	BAJ88027	OsCPK10	OsCPK27	AtCPK20	AtCPK1	AtCPK2	AtCPK25	BAJ94561	OsCPK15	BAJ95679	OsCPK1	AtCPK3	BAK06618	OsCPK2	BAK07881	OsCPK14	AtCPK17	AtCPK34	OsCPK25	OsCPK26	BAK06838	BAJ96684	OsCPK12	AtCPK29	BAJ99143	OsCPK19
[truncated: 38 more columns]

## Sheet: % similarity
SIMILARITY RESULTS
MLOC_6934	1
OsCPK6	86.97%	1
BAJ93361	80.93%	83.72%	1
OsCPK13	81.16%	84.76%	95.81%	1
BAJ96062	80.81%	83.72%	92.09%	92.44%	1
OsCPK5	80.46%	83.83%	92.32%	92.79%	94.88%	1
AtCPK5	80.34%	83.25%	88.02%	88.72%	87.2%	87.55%	1
AtCPK6	81.27%	83.37%	87.67%	87.79%	88.02%	87.9%	95.46%	1
AtCPK26	85.11%	83.72%	85.58%	85.23%	85.11%	85.11%	87.55%	89.3%	1
OsCPK7	76.86%	79.65%	0.8	80.93%	80.34%	81.04%	80.23%	80.69%	80.23%	1
OsCPK23	77.55%	0.8	80.58%	81.39%	80.23%	81.04%	80.81%	82.09%	81.51%	84.41%	1
AK373462	79.53%	77.44%	78.6%	78.95%	78.95%	79.06%	77.67%	78.13%	80.58%	75.11%	75.58%	1
BAK02486	79.65%	77.55%	78.72%	79.06%	79.06%	79.18%	77.79%	78.25%	80.69%	75.23%	75.69%	99.88%	1
OsCPK24	80.11%	77.55%	78.37%	78.6%	78.6%	78.48%	77.9%	78.48%	80.93%	75.46%	75.34%	97.09%	97.2%	1
MLOC_59921	79.18%	76.51%	77.09%	77.44%	77.2%	77.32%	76.86%	77.44%	79.88%	73.95%	73.95%	94.18%	94.3%	94.3%	1
OsCPK28	78.48%	75.93%	76.62%	76.86%	76.86%	76.97%	76.39%	76.97%	79.06%	73.6%	73.48%	93.6%	93.72%	93.95%	96.62%	1
AtCPK4	80.46%	78.6%	76.74%	77.55%	77.67%	77.2%	76.27%	77.55%	80.23%	75.23%	74.76%	85.93%	86.04%	86.62%	85.93%	85.11%	1
AtCPK11	80.23%	78.6%	76.97%	77.79%	78.37%	77.67%	76.86%	78.02%	80.69%	75.34%	75.46%	86.62%	86.74%	87.2%	86.16%	85.69%	97.55%	1
AtCPK12	79.65%	77.09%	76.39%	77.09%	77.79%	77.32%	76.04%	76.86%	79.76%	73.48%	0.75	85.46%	85.58%	86.16%	85.46%	84.41%	86.74%	87.2%	1
AK373165	74.88%	77.09%	79.3%	78.95%	79.41%	79.88%	79.41%	79.41%	79.41%	73.02%	73.13%	78.83%	78.95%	78.6%	77.09%	76.62%	76.51%	77.44%	74.88%	1
OsCPK17	74.65%	76.97%	79.53%	79.41%	79.06%	79.65%	79.18%	78.95%	79.06%	73.25%	73.13%	78.48%	78.6%	78.48%	77.09%	76.62%	76.39%	77.44%	75.23%	94.41%	1
MLOC_6391	80.34%	77.2%	77.9%	78.6%	78.25%	78.37%	78.37%	79.18%	81.74%	74.06%	74.41%	83.72%	83.83%	83.6%	83.13%	82.32%	82.67%	83.6%	80.93%	86.51%	87.09%	1
OsCPK11	73.72%	75.46%	78.72%	78.72%	78.02%	78.95%	78.13%	77.9%	78.02%	73.13%	72.44%	78.02%	78.13%	77.9%	76.86%	76.62%	75.58%	76.39%	74.18%	88.48%	89.18%	88.02%	1
BAJ88027	68.72%	70.69%	73.02%	72.79%	73.37%	73.48%	73.37%	73.02%	72.9%	68.48%	68.48%	72.2%	72.32%	72.32%	71.39%	71.51%	68.95%	69.53%	67.9%	78.6%	78.83%	75.58%	79.06%	1
OsCPK10	71.74%	73.25%	75.58%	75.46%	75.93%	75.93%	76.27%	75.93%	75.46%	70.93%	70.69%	75.46%	75.58%	75.58%	74.41%	74.65%	72.32%	73.02%	71.16%	81.74%	82.09%	78.72%	81.74%	90.46%	1
OsCPK27	69.41%	72.2%	74.18%	74.06%	73.6%	74.41%	75.46%	75.23%	72.9%	68.95%	69.06%	73.25%	73.37%	73.83%	71.97%	71.97%	0.7	70.58%	69.18%	80.23%	79.88%	76.51%	80.11%	79.65%	81.51%	1
AtCPK20	70.69%	72.55%	75.58%	75.81%	75.11%	75.58%	76.62%	75.58%	74.41%	69.65%	69.88%	74.3%	74.41%	74.3%	73.25%	73.25%	71.27%	72.09%	71.16%	81.39%	81.39%	78.6%	81.51%	78.25%	80.23%	80.23%	1
AtCPK1	69.88%	71.86%	74.3%	74.06%	73.95%	74.18%	75.34%	74.88%	74.53%	68.25%	68.37%	73.72%	73.83%	73.83%	72.32%	71.97%	70.58%	71.51%	70.23%	79.65%	79.65%	76.62%	79.18%	78.02%	80.46%	77.9%	79.88%	1
AtCPK2	65.58%	67.44%	70.11%	70.11%	70.93%	70.58%	71.04%	70.81%	70.23%	64.53%	64.76%	69.3%	69.41%	69.41%	68.25%	68.02%	66.51%	67.32%	66.39%	75.81%	76.16%	72.09%	75.34%	0.75	76.97%	74.53%	76.16%	89.06%	1
AtCPK25	62.44%	64.88%	66.62%	66.16%	66.86%	66.51%	66.74%	66.39%	65.93%	62.44%	63.48%	65.34%	65.46%	65.46%	64.06%	63.95%	63.02%	63.95%	63.25%	69.18%	69.18%	67.09%	69.3%	64.06%	66.86%	67.79%	69.3%	65.93%	62.67%	1
BAJ94561	73.6%	74.3%	73.25%	74.3%	74.65%	74.76%	73.72%	74.3%	74.53%	71.62%	72.09%	73.25%	73.37%	73.83%	72.55%	71.86%	74.76%	75.81%	74.06%	72.2%	72.67%	75.23%	72.44%	68.6%	70.34%	68.48%	70.69%	67.79%	63.6%	63.02%	1
OsCPK15	71.74%	73.83%	73.6%	74.65%	74.3%	74.65%	73.02%	73.83%	73.48%	71.16%	71.16%	72.32%	72.44%	72.55%	71.39%	71.16%	73.25%	74.18%	72.32%	71.86%	72.09%	73.83%	71.39%	68.13%	0.7	68.37%	70.46%	67.09%	63.13%	63.6%	93.37%	1
BAJ95679	74.06%	75.23%	74.3%	75.34%	75.58%	75.46%	74.3%	75.46%	75.23%	72.55%	72.2%	74.3%	74.41%	74.76%	73.13%	72.55%	75.11%	76.16%	75.11%	73.48%	73.83%	75.46%	72.44%	68.48%	70.69%	68.83%	70.11%	68.02%	63.83%	63.72%	92.79%	91.39%	1
OsCPK1	74.65%	75.46%	74.06%	75.34%	75.58%	75.23%	74.18%	75.23%	75.46%	72.44%	72.09%	74.41%	74.53%	0.75	73.6%	72.9%	75.81%	76.62%	75.23%	73.83%	73.72%	76.04%	72.32%	68.25%	70.34%	69.06%	71.04%	68.13%	63.83%	63.95%	92.9%	91.62%	95.81%	1
AtCPK3	72.55%	73.72%	73.25%	74.3%	74.18%	75.23%	72.44%	73.13%	73.25%	71.16%	71.51%	73.02%	73.13%	73.13%	71.86%	71.27%	74.3%	75.11%	73.83%	71.39%	71.62%	73.95%	71.39%	68.48%	69.88%	67.67%	70.23%	66.39%	62.67%	63.13%	88.13%	87.09%	88.72%	88.48%	1
BAK06618	74.53%	75.46%	74.53%	75.11%	75.58%	76.39%	74.65%	75.69%	75.58%	72.67%	73.48%	74.88%	0.75	75.23%	73.6%	73.13%	74.76%	75.93%	75.58%	72.9%	72.55%	75.23%	71.27%	67.79%	69.3%	68.83%	70.34%	67.67%	63.83%	62.9%	83.37%	81.86%	84.41%	0.85	83.48%	1
OsCPK2	74.65%	0.75	74.41%	75.11%	75.34%	76.16%	74.53%	75.81%	75.81%	72.44%	73.37%	75.46%	75.58%	75.81%	74.18%	73.72%	75.23%	76.39%	75.93%	72.44%	72.55%	75.34%	71.27%	67.2%	69.06%	68.6%	70.34%	67.9%	63.83%	63.25%	83.37%	81.74%	84.53%	0.85	83.13%	97.09%	1
BAK07881	74.06%	74.41%	73.48%	74.06%	74.65%	75.11%	74.3%	75.34%	75.34%	72.32%	72.55%	74.41%	74.53%	74.65%	73.37%	72.79%	74.65%	75.46%	75.46%	71.27%	71.04%	74.53%	69.76%	67.09%	68.72%	67.2%	68.95%	66.97%	62.79%	62.67%	83.6%	81.62%	84.3%	84.53%	83.13%	93.25%	93.13%	1
OsCPK14	73.95%	74.76%	73.37%	74.18%	74.53%	75.11%	73.83%	0.75	74.76%	72.2%	72.79%	74.06%	74.18%	74.41%	72.9%	72.32%	74.3%	75.23%	74.76%	71.62%	71.27%	74.06%	70.11%	67.2%	68.95%	68.02%	69.41%	67.2%	62.67%	63.13%	84.76%	82.55%	85.23%	85.69%	83.6%	94.18%	94.41%	95.11%	1
AtCPK17	72.79%	74.65%	73.48%	74.53%	74.76%	75.34%	74.18%	74.76%	74.76%	71.51%	72.32%	73.37%	73.48%	73.95%	72.55%	72.09%	73.83%	74.65%	74.65%	72.2%	72.32%	73.83%	70.46%	67.55%	68.72%	68.6%	69.65%	67.9%	63.13%	63.83%	84.53%	82.9%	84.76%	85.34%	84.06%	89.3%	89.65%	88.48%	90.23%	1
AtCPK34	73.13%	74.3%	73.25%	74.3%	74.53%	75.11%	73.6%	74.88%	0.75	71.74%	72.32%	73.95%	74.06%	74.18%	72.9%	72.44%	74.18%	74.88%	74.88%	71.74%	71.74%	73.95%	70.46%	67.09%	68.83%	68.13%	69.53%	67.32%	62.67%	63.6%	83.6%	82.32%	84.3%	84.88%	84.06%	90.11%	90.69%	89.41%	90.81%	96.51%	1
OsCPK25	71.27%	73.13%	73.02%	74.06%	74.65%	75.23%	72.79%	73.25%	72.79%	71.27%	71.39%	71.74%	71.86%	71.86%	70.58%	70.23%	71.74%	72.67%	72.44%	70.69%	70.81%	71.39%	0.7	66.27%	67.55%	66.39%	68.13%	65.46%	61.62%	62.44%	80.93%	80.11%	81.51%	82.2%	81.27%	88.83%	88.83%	88.02%	89.06%	87.55%	87.55%	1
OsCPK26	71.27%	73.13%	73.02%	74.06%	74.65%	75.23%	72.79%	73.25%	72.79%	71.27%	71.39%	71.74%	71.86%	71.86%	70.58%	70.23%	71.74%	72.67%	72.44%	70.69%	70.81%	71.39%	0.7	66.27%	67.55%	66.39%	68.13%	65.46%	61.62%	62.44%	80.93%	80.11%	81.51%	82.2%	81.27%	88.83%	88.83%	88.02%	89.06%	87.55%	87.55%	1	1
BAK06838	71.16%	73.6%	72.09%	73.02%	72.9%	73.25%	71.86%	72.67%	72.09%	70.34%	70.11%	70.23%	70.34%	70.23%	69.3%	68.6%	70.46%	71.27%	71.51%	0.7	70.23%	71.04%	69.41%	65.34%	67.44%	66.39%	66.86%	64.65%	60.93%	63.48%	81.27%	80.93%	81.27%	81.27%	80.81%	85.93%	86.51%	85.81%	86.97%	85.11%	85.11%	90.23%	90.23%	1
BAJ96684	67.9%	69.18%	70.34%	70.69%	70.93%	71.16%	70.81%	70.81%	70.11%	65.58%	66.62%	70.46%	70.58%	71.51%	69.53%	69.41%	69.18%	69.76%	69.76%	69.65%	69.53%	71.04%	69.41%	65.93%	68.48%	66.62%	68.95%	64.76%	60.34%	63.37%	76.16%	75.93%	76.16%	76.51%	74.53%	75.93%	76.27%	75.93%	75.69%	75.58%	75.93%	73.83%	73.83%	72.55%	1
OsCPK12	69.65%	70.81%	72.09%	71.97%	72.2%	72.79%	71.16%	71.86%	72.09%	66.97%	68.13%	71.51%	71.62%	72.79%	70.46%	70.23%	70.23%	70.93%	70.93%	71.04%	70.23%	71.74%	70.69%	65.81%	68.13%	66.16%	69.3%	65.34%	61.62%	63.37%	75.69%	75.58%	75.93%	76.04%	75.11%	75.81%	75.81%	75.11%	0.75	75.23%	75.81%	72.9%	72.9%	72.09%	91.86%	1
AtCPK29	66.97%	0.7	71.74%	71.27%	71.62%	72.44%	71.51%	72.09%	70.69%	65.69%	67.79%	70.23%	70.34%	70.23%	69.06%	68.48%	69.18%	0.7	69.18%	70.58%	70.23%	70.34%	69.88%	67.09%	67.9%	66.39%	67.79%	65.58%	61.16%	62.67%	76.51%	76.74%	76.62%	75.93%	75.81%	75.69%	75.46%	75.58%	75.93%	75.81%	75.23%	73.83%	73.83%	72.9%	80.93%	80.34%	1
BAJ99143	72.32%	72.79%	72.67%	73.37%	73.13%	73.72%	72.44%	73.02%	73.6%	69.65%	70.46%	73.6%	73.72%	73.95%	72.67%	72.2%	72.55%	73.72%	72.09%	71.51%	71.39%	74.88%	71.51%	67.9%	69.53%	66.97%	69.41%	67.09%	62.79%	63.25%	80.69%	80.46%	79.76%	80.93%	80.58%	79.88%	80.46%	79.53%	80.23%	80.46%	80.46%	77.09%	77.09%	77.2%	80.46%	79.76%	79.76%	1
OsCPK19	72.32%	72.67%	72.9%	73.6%	73.48%	73.95%	72.44%	73.02%	73.6%	69.41%	70.46%	73.72%	73.83%	74.06%	72.79%	72.32%	72.79%	73.83%	72.32%	71.04%	70.93%	74.65%	71.04%	67.67%	68.95%	66.51%	68.72%	66.74%	62.44%	62.67%	80.93%	80.81%	79.65%	80.93%	80.69%	79.76%	80.34%	79.65%	80.23%	80.58%	80.46%	77.44%	77.44%	77.55%	80.69%	0.8	80.11%	97.44%	1
AtCPK9	70.58%	71.27%	71.51%	72.2%	72.67%	73.02%	71.51%	72.2%	72.2%	68.25%	69.88%	72.79%	72.9%	73.25%	71.74%	71.04%	71.74%	72.67%	72.55%	71.86%	71.51%	73.37%	70.81%	67.09%	69.18%	66.62%	68.72%	66.51%	62.32%	62.2%	80.93%	80.46%	79.88%	81.04%	79.41%	78.72%	79.3%	78.95%	79.76%	79.88%	79.65%	76.27%	76.27%	75.58%	79.76%	78.83%	79.18%	87.9%	87.55%
AtCPK33	72.79%	73.13%	72.9%	73.48%	74.06%	74.06%	73.02%	73.95%	73.95%	0.7	71.39%	73.83%	73.95%	74.41%	72.67%	71.97%	73.72%	74.76%	73.95%	73.25%	73.13%	74.88%	71.86%	67.44%	70.34%	67.55%	70.11%	68.13%	63.6%	63.83%	81.97%	80.23%	81.51%	82.44%	79.88%	80.11%	80.81%	79.3%	80.11%	80.34%	80.46%	77.2%	77.2%	76.51%	80.23%	79.65%	79.41%	86.97%	86.97%
AtCPK21	71.74%	72.09%	71.27%	72.09%	72.67%	73.13%	71.39%	72.79%	73.72%	69.06%	69.65%	74.18%	74.3%	74.53%	73.13%	72.9%	73.02%	74.06%	72.79%	71.97%	72.09%	0.75	70.69%	68.25%	70.46%	67.79%	70.46%	68.13%	63.6%	63.48%	80.58%	79.88%	80.46%	80.93%	80.23%	79.65%	80.46%	79.53%	79.76%	80.69%	80.58%	76.86%	76.86%	76.51%	79.18%	78.37%	78.02%	85.58%	85.81%
AtCPK23	69.76%	69.41%	69.06%	69.65%	70.46%	70.46%	68.83%	70.34%	71.62%	66.27%	67.55%	71.74%	71.86%	72.2%	70.69%	70.11%	71.39%	72.32%	72.9%	68.95%	69.06%	73.02%	67.67%	65.69%	67.44%	0.65	66.86%	65.23%	60.58%	61.51%	78.6%	77.44%	78.37%	79.3%	77.67%	77.79%	78.48%	77.55%	78.02%	79.06%	78.72%	74.3%	74.3%	74.06%	75.46%	74.76%	74.53%	81.16%	81.51%
AtCPK15	68.6%	69.53%	69.3%	0.7	70.46%	71.04%	69.3%	69.65%	70.11%	66.86%	67.55%	71.04%	71.16%	71.39%	69.88%	69.88%	69.3%	70.23%	0.7	69.53%	69.3%	71.39%	68.83%	67.32%	67.67%	65.23%	67.32%	65.69%	61.74%	60.69%	78.37%	77.44%	77.32%	78.48%	77.32%	77.9%	78.25%	77.79%	78.25%	79.18%	78.6%	0.75	0.75	73.6%	76.04%	75.81%	76.39%	82.32%	83.02%
AtCPK19	0.7	69.88%	69.41%	0.7	70.81%	71.51%	69.18%	70.81%	71.04%	66.86%	68.13%	71.16%	71.27%	71.74%	70.11%	70.11%	69.53%	70.23%	70.58%	69.65%	69.53%	71.27%	68.72%	67.2%	68.02%	65.93%	68.02%	65.69%	61.27%	61.51%	76.97%	76.27%	76.62%	77.67%	76.97%	76.27%	76.16%	75.93%	75.93%	76.39%	76.16%	73.02%	73.02%	73.37%	75.69%	75.23%	75.58%	81.62%	81.97%
AtCPK27	70.81%	68.37%	66.97%	67.55%	68.13%	68.02%	66.74%	68.48%	71.16%	65.34%	66.97%	70.46%	70.58%	71.27%	69.65%	68.95%	71.86%	72.44%	72.67%	68.37%	67.44%	73.48%	66.27%	61.27%	64.18%	61.51%	63.6%	61.97%	57.44%	60.46%	73.83%	72.67%	74.65%	75.34%	74.18%	75.23%	75.93%	75.11%	0.75	75.23%	75.81%	73.37%	73.37%	72.79%	71.51%	73.25%	71.51%	75.81%	76.04%
AtCPK31	72.32%	69.88%	68.25%	68.83%	69.41%	68.95%	68.02%	0.7	72.44%	66.27%	68.72%	71.62%	71.74%	72.44%	71.04%	70.34%	72.9%	73.6%	73.48%	68.25%	67.9%	73.25%	66.62%	62.2%	65.11%	62.2%	64.53%	62.2%	57.55%	59.3%	74.53%	72.9%	75.34%	75.93%	74.53%	75.69%	76.39%	75.69%	75.69%	75.69%	76.04%	73.95%	73.95%	72.67%	71.97%	73.83%	72.09%	76.62%	76.74%
AtCPK22	63.25%	60.69%	60.34%	61.16%	61.16%	60.69%	59.18%	60.46%	62.67%	59.76%	58.48%	60.93%	61.04%	61.39%	60.46%	59.41%	64.06%	63.48%	62.67%	58.13%	57.9%	62.9%	57.09%	51.74%	55.11%	53.13%	54.41%	52.32%	48.25%	48.95%	64.65%	62.9%	64.88%	65.81%	64.3%	0.65	65.93%	64.3%	64.88%	64.65%	64.88%	62.67%	62.67%	62.9%	59.88%	60.93%	59.88%	65.81%	65.81%
BAJ91363	71.97%	71.04%	71.39%	71.39%	71.97%	71.39%	69.3%	70.58%	73.02%	0.7	68.6%	71.97%	71.97%	72.09%	71.27%	70.11%	72.79%	72.67%	72.32%	70.34%	70.11%	71.97%	68.83%	62.9%	65.11%	64.18%	65.11%	63.25%	59.65%	60.93%	70.69%	70.11%	71.39%	72.32%	69.06%	71.27%	71.51%	71.16%	70.81%	70.93%	71.16%	0.7	0.7	69.3%	66.39%	67.55%	66.04%	70.93%	70.69%
OsCPK8	71.51%	70.58%	70.58%	70.93%	71.16%	70.46%	68.83%	0.7	72.32%	69.18%	67.32%	71.62%	71.62%	71.74%	71.27%	69.88%	71.86%	71.62%	71.62%	0.7	70.11%	71.74%	69.18%	63.02%	65.46%	64.41%	65.23%	63.83%	60.23%	61.39%	70.11%	69.88%	70.58%	71.27%	68.48%	70.11%	70.58%	69.88%	69.88%	69.88%	70.11%	69.88%	69.88%	70.11%	66.27%	67.55%	66.04%	70.23%	70.34%
BAJ96261	69.65%	69.65%	68.95%	69.41%	69.88%	69.65%	67.9%	68.6%	70.34%	68.83%	67.67%	69.65%	69.76%	70.46%	69.65%	68.6%	71.04%	70.93%	71.04%	68.95%	68.6%	70.69%	67.79%	62.2%	65.46%	63.95%	64.3%	63.02%	59.3%	59.88%	70.34%	68.37%	70.58%	71.04%	68.95%	70.34%	70.58%	70.46%	0.7	70.58%	70.34%	68.83%	68.83%	68.95%	65.69%	66.16%	65.11%	69.41%	69.18%
OsCPK20	69.53%	0.7	69.06%	69.76%	70.11%	69.88%	68.13%	68.72%	70.23%	69.41%	68.02%	70.23%	70.34%	70.81%	0.7	68.95%	71.27%	71.16%	70.93%	68.6%	68.48%	70.11%	67.67%	62.55%	65.34%	63.95%	64.41%	63.48%	59.41%	60.34%	70.93%	69.53%	71.39%	71.97%	69.41%	70.81%	71.16%	70.81%	70.69%	71.27%	71.16%	69.41%	69.41%	69.53%	66.86%	66.97%	66.16%	70.11%	69.88%
AtCPK7	70.46%	0.7	69.53%	70.11%	70.11%	69.65%	68.48%	69.65%	71.16%	68.72%	68.02%	71.16%	71.16%	71.51%	70.46%	69.3%	71.97%	72.09%	71.74%	69.3%	69.18%	71.86%	68.95%	61.86%	64.88%	64.18%	64.41%	63.72%	59.76%	60.69%	70.46%	69.06%	71.04%	71.51%	69.41%	71.74%	71.62%	71.04%	70.93%	71.16%	71.27%	69.41%	69.41%	70.11%	66.51%	68.25%	66.16%	70.34%	70.46%
AtCPK8	71.04%	70.46%	70.34%	70.69%	70.69%	70.58%	68.83%	70.23%	72.44%	69.65%	68.95%	71.74%	71.74%	72.2%	71.27%	70.23%	72.79%	72.9%	72.44%	69.41%	69.65%	72.32%	69.3%	61.97%	0.65	64.18%	0.65	63.83%	59.88%	60.81%	70.46%	69.06%	71.16%	71.74%	69.3%	71.86%	71.97%	71.16%	71.04%	71.04%	71.39%	69.41%	69.41%	69.76%	66.16%	68.02%	66.04%	70.81%	70.93%
AtCPK14	70.69%	70.11%	69.06%	69.76%	69.76%	69.06%	68.25%	69.41%	71.97%	69.88%	69.3%	71.74%	71.74%	72.09%	71.27%	0.7	72.9%	72.79%	71.74%	68.72%	68.37%	71.27%	68.02%	61.27%	64.65%	62.9%	63.72%	62.67%	58.72%	60.11%	70.23%	68.83%	70.58%	71.04%	68.6%	70.34%	70.93%	70.46%	70.34%	70.11%	70.34%	68.6%	68.6%	68.72%	65.69%	67.32%	64.53%	69.41%	69.41%
AtCPK32	0.7	69.76%	69.76%	70.23%	0.7	69.53%	68.37%	69.3%	71.74%	68.72%	68.02%	71.27%	71.27%	71.39%	70.58%	69.41%	72.32%	72.32%	70.93%	69.65%	69.41%	72.09%	68.72%	62.2%	65.23%	63.95%	64.53%	63.48%	59.53%	60.69%	69.65%	69.18%	70.34%	71.27%	68.6%	70.46%	70.58%	70.69%	70.11%	0.7	70.23%	68.83%	68.83%	68.95%	66.27%	67.44%	64.76%	69.65%	69.65%
OsCPK3	70.46%	69.76%	69.76%	70.23%	69.88%	70.11%	68.48%	69.53%	71.27%	68.48%	68.25%	70.23%	70.34%	70.46%	69.88%	69.18%	70.11%	0.7	69.65%	69.18%	69.88%	71.51%	69.53%	61.97%	65.11%	64.3%	63.37%	63.6%	59.88%	60.58%	68.95%	67.9%	69.41%	69.65%	68.48%	70.69%	70.69%	70.69%	70.69%	70.93%	70.93%	69.06%	69.06%	69.53%	0.65	66.51%	64.3%	69.3%	69.06%
OsCPK16	70.11%	69.76%	69.41%	70.11%	69.65%	0.7	68.37%	69.41%	70.81%	68.13%	67.9%	69.88%	0.7	70.34%	69.76%	68.95%	70.46%	70.34%	69.88%	68.72%	69.41%	71.62%	69.18%	61.74%	0.65	64.18%	63.37%	63.25%	59.65%	59.76%	69.41%	68.25%	69.76%	70.23%	68.83%	71.51%	71.27%	71.16%	71.16%	71.62%	71.86%	69.88%	69.88%	69.88%	65.58%	67.2%	64.06%	69.65%	69.53%
BAK03003	69.76%	70.58%	69.3%	70.46%	70.23%	70.58%	68.48%	69.41%	70.58%	68.6%	68.13%	69.76%	69.88%	70.11%	69.53%	68.48%	70.46%	70.34%	69.65%	68.48%	69.18%	71.16%	68.83%	61.97%	64.88%	64.53%	63.95%	63.6%	59.88%	60.69%	69.76%	68.72%	70.58%	70.69%	69.76%	71.62%	71.62%	71.51%	71.39%	71.86%	71.16%	70.23%	70.23%	70.23%	65.69%	66.97%	0.65	69.41%	69.41%
AtCPK13	71.62%	70.34%	0.7	70.69%	70.69%	70.69%	68.83%	69.65%	72.2%	68.13%	68.48%	71.39%	71.51%	72.09%	70.93%	70.46%	71.86%	71.97%	71.51%	69.18%	69.65%	72.44%	68.83%	61.51%	0.65	63.83%	63.6%	63.25%	59.65%	60.11%	0.7	68.25%	70.23%	70.81%	69.41%	71.51%	71.97%	71.16%	70.58%	71.39%	71.16%	69.53%	69.53%	69.3%	65.69%	66.97%	64.3%	0.7	69.88%
AtCPK10	0.7	69.06%	69.3%	69.18%	69.41%	68.95%	67.55%	68.25%	70.69%	68.48%	65.81%	70.93%	71.04%	71.27%	70.23%	69.76%	72.09%	71.97%	71.16%	67.9%	67.9%	70.11%	67.55%	59.88%	63.02%	62.09%	62.2%	62.2%	58.48%	58.25%	68.37%	67.67%	68.48%	69.18%	66.86%	68.83%	69.06%	69.06%	68.02%	68.83%	68.37%	67.55%	67.55%	67.55%	63.95%	64.76%	63.02%	67.67%	68.13%
AtCPK30	69.65%	68.37%	68.83%	68.72%	68.83%	68.6%	67.09%	67.67%	70.23%	67.9%	65.23%	70.34%	70.46%	70.46%	69.65%	69.18%	71.51%	71.39%	70.23%	66.74%	66.62%	69.76%	66.62%	59.41%	62.2%	61.16%	61.51%	61.04%	57.44%	57.44%	67.55%	66.86%	67.67%	68.48%	66.51%	68.37%	68.48%	68.25%	67.67%	68.02%	68.13%	66.97%	66.97%	67.09%	63.48%	64.41%	62.67%	67.2%	67.55%
OsCPK9	66.97%	68.02%	67.32%	68.37%	68.02%	68.02%	66.51%	66.62%	67.9%	65.93%	65.34%	69.3%	69.41%	69.53%	68.48%	68.13%	68.72%	68.72%	67.9%	66.97%	67.32%	68.6%	67.32%	62.32%	63.48%	63.13%	63.37%	61.62%	57.9%	57.67%	69.41%	69.53%	68.6%	69.65%	68.25%	69.76%	69.65%	69.76%	0.7	70.23%	70.23%	69.65%	69.65%	68.25%	66.27%	65.69%	64.3%	68.83%	69.18%
BAK05737	65.58%	65.81%	65.58%	66.62%	65.81%	65.34%	63.72%	64.88%	66.62%	65.23%	63.72%	67.09%	67.2%	67.44%	66.39%	65.81%	68.25%	67.79%	67.09%	66.27%	65.46%	67.9%	65.11%	59.41%	62.32%	61.04%	61.97%	0.6	55.58%	57.9%	66.27%	65.34%	66.97%	68.13%	65.58%	67.09%	66.97%	67.09%	67.32%	67.2%	67.09%	66.04%	66.04%	65.23%	62.9%	63.48%	61.62%	66.27%	66.27%
OsCPK29	65.23%	65.58%	65.93%	66.97%	66.27%	66.16%	64.3%	65.11%	66.16%	66.16%	64.41%	66.62%	66.74%	66.74%	65.93%	65.23%	67.67%	67.44%	66.27%	66.16%	65.23%	67.44%	65.81%	59.53%	62.55%	61.39%	62.67%	60.11%	55.81%	57.9%	66.39%	65.23%	67.2%	67.9%	66.27%	66.86%	66.74%	66.97%	67.44%	67.2%	67.09%	66.27%	66.27%	65.46%	62.79%	63.02%	61.16%	66.16%	65.93%
BAK05906	63.95%	64.3%	64.41%	0.65	65.46%	65.46%	63.37%	63.72%	65.81%	62.67%	62.44%	65.23%	65.23%	65.11%	64.41%	63.48%	64.53%	64.53%	64.76%	64.53%	64.41%	65.34%	62.79%	58.13%	60.69%	59.06%	59.53%	58.02%	54.18%	0.55	65.58%	64.76%	66.16%	66.86%	0.65	66.74%	66.86%	67.2%	66.86%	66.74%	66.27%	66.62%	66.62%	65.23%	61.74%	61.39%	62.09%	65.58%	65.58%
OsCPK21	64.76%	0.65	64.65%	65.34%	65.69%	65.58%	64.76%	64.65%	65.93%	63.37%	62.9%	65.93%	65.93%	66.27%	65.69%	64.41%	65.46%	65.81%	65.93%	64.76%	64.76%	65.93%	63.37%	58.02%	61.16%	59.53%	59.65%	58.6%	54.76%	55.93%	65.93%	0.65	66.27%	66.97%	0.65	66.97%	67.2%	67.09%	66.62%	66.74%	66.39%	66.62%	66.62%	65.69%	61.27%	61.51%	61.62%	65.23%	65.23%
BAK07213	65.81%	65.93%	66.39%	66.62%	67.32%	67.67%	65.81%	65.69%	67.09%	63.72%	63.72%	67.55%	67.55%	68.02%	66.86%	66.16%	65.46%	66.27%	66.62%	66.62%	66.27%	67.2%	65.34%	60.69%	61.97%	60.46%	61.74%	60.46%	56.39%	58.72%	67.79%	66.97%	68.02%	68.37%	67.55%	69.06%	69.41%	69.53%	69.18%	68.72%	68.6%	69.06%	69.06%	68.6%	64.88%	66.04%	64.65%	68.6%	69.18%
OsCPK22	63.37%	64.3%	64.53%	65.11%	64.76%	65.34%	63.95%	63.95%	0.65	63.13%	62.9%	65.58%	65.69%	65.93%	65.34%	0.65	64.88%	65.46%	64.53%	64.76%	64.65%	65.23%	64.53%	60.23%	62.44%	60.34%	60.58%	58.95%	0.55	56.62%	67.79%	66.62%	67.09%	67.32%	66.62%	66.74%	66.62%	67.09%	66.86%	66.86%	66.74%	67.44%	67.44%	66.62%	63.25%	64.18%	63.13%	66.74%	66.86%
AtCPK24	63.25%	63.72%	63.6%	64.06%	63.72%	64.18%	62.44%	63.25%	64.3%	63.13%	61.97%	64.3%	64.41%	64.41%	63.37%	62.67%	65.34%	65.11%	62.79%	62.9%	61.97%	64.41%	61.62%	56.51%	58.95%	56.86%	57.67%	56.62%	52.79%	53.83%	63.02%	62.79%	63.95%	64.65%	62.44%	0.65	65.23%	65.23%	64.88%	64.18%	64.3%	63.95%	63.95%	62.67%	60.11%	61.27%	60.23%	63.83%	64.06%
BAJ86092	66.04%	65.69%	63.83%	64.65%	65.34%	0.65	63.02%	64.41%	66.97%	63.02%	64.41%	67.32%	67.44%	67.55%	66.74%	66.04%	68.6%	69.41%	69.53%	64.06%	63.6%	66.74%	62.9%	57.79%	59.76%	57.67%	60.93%	58.72%	54.65%	58.25%	68.02%	66.74%	68.83%	69.53%	67.79%	68.25%	68.95%	68.25%	67.79%	68.13%	68.48%	68.02%	68.02%	67.67%	63.6%	65.93%	62.44%	66.74%	67.2%
OsCPK4	65.23%	65.58%	63.72%	64.3%	65.81%	65.11%	63.37%	64.41%	66.97%	62.67%	63.95%	66.04%	66.16%	66.51%	65.46%	64.76%	67.32%	67.9%	68.37%	64.41%	63.72%	65.58%	63.25%	57.79%	60.34%	58.02%	60.34%	59.06%	54.88%	58.37%	67.2%	67.09%	68.48%	68.48%	66.74%	67.55%	68.25%	67.79%	67.09%	67.55%	67.55%	67.67%	67.67%	67.44%	64.41%	65.81%	62.44%	66.04%	66.39%
BAJ86849	66.16%	64.76%	63.48%	64.3%	0.65	64.53%	62.9%	64.06%	66.86%	61.51%	63.13%	67.44%	67.55%	67.44%	66.27%	66.51%	67.55%	68.6%	68.72%	63.25%	63.02%	67.2%	62.55%	56.51%	59.53%	57.09%	60.23%	58.25%	54.18%	57.79%	67.32%	66.97%	68.6%	68.37%	66.97%	67.55%	67.9%	67.32%	67.09%	67.67%	68.13%	66.04%	66.04%	65.69%	64.53%	66.16%	62.2%	66.27%	66.27%
OsCPK18	66.04%	64.88%	64.18%	64.76%	65.58%	65.23%	63.25%	64.3%	66.97%	62.09%	63.72%	66.86%	66.97%	66.97%	66.16%	66.04%	68.02%	68.72%	68.6%	63.95%	63.83%	66.74%	62.9%	57.79%	60.46%	58.02%	60.69%	58.48%	54.76%	57.79%	67.55%	67.2%	68.72%	68.83%	67.44%	67.79%	68.02%	67.67%	66.97%	68.13%	68.02%	66.97%	66.97%	66.51%	64.3%	66.04%	62.44%	66.39%	66.27%
AtCPK16	0.6	61.74%	61.39%	61.86%	62.67%	62.79%	60.11%	60.58%	62.09%	60.11%	61.27%	62.44%	62.55%	62.55%	61.51%	61.51%	61.97%	62.9%	63.95%	62.32%	61.74%	62.44%	62.32%	60.23%	60.11%	58.48%	60.93%	58.25%	53.83%	56.27%	66.62%	66.51%	66.62%	66.86%	66.74%	65.69%	65.58%	65.69%	66.27%	66.04%	66.16%	65.46%	65.46%	64.76%	63.72%	64.3%	62.09%	66.16%	66.16%
AtCPK18	64.06%	65.23%	63.83%	64.88%	65.46%	65.34%	63.83%	64.3%	65.58%	62.67%	63.37%	64.41%	64.53%	64.76%	63.83%	63.72%	65.34%	66.04%	67.2%	63.25%	62.67%	63.95%	62.67%	58.13%	60.81%	58.83%	60.93%	57.9%	54.06%	56.97%	67.9%	67.55%	68.6%	68.72%	67.32%	67.79%	67.55%	67.32%	67.44%	67.79%	67.55%	67.2%	67.2%	65.81%	63.37%	65.23%	62.44%	65.46%	65.69%
AtCPK28	65.11%	66.16%	64.65%	65.69%	66.04%	66.27%	64.06%	64.76%	66.97%	62.9%	64.3%	66.97%	67.09%	66.97%	66.51%	66.39%	67.09%	67.79%	68.48%	64.88%	64.76%	66.62%	64.88%	58.72%	60.93%	59.18%	61.97%	58.83%	55.11%	58.83%	68.37%	67.9%	69.06%	69.18%	68.72%	67.79%	68.02%	66.97%	67.2%	67.9%	67.55%	67.55%	67.55%	66.04%	64.88%	67.09%	63.48%	66.74%	67.09%
	MLOC_6934	OsCPK6	BAJ93361	OsCPK13	BAJ96062	OsCPK5	AtCPK5	AtCPK6	AtCPK26	OsCPK7	OsCPK23	AK373462	BAK02486	OsCPK24	MLOC_59921	OsCPK28	AtCPK4	AtCPK11	AtCPK12	AK373165	OsCPK17	MLOC_6391	OsCPK11	BAJ88027	OsCPK10	OsCPK27	AtCPK20	AtCPK1	AtCPK2	AtCPK25	BAJ94561	OsCPK15	BAJ95679	OsCPK1	AtCPK3	BAK06618	OsCPK2	BAK07881	OsCPK14	AtCPK17	AtCPK34	OsCPK25	OsCPK26	BAK06838	BAJ96684	OsCPK12	AtCPK29	BAJ99143	OsCPK19
[truncated: 38 more columns]
