# Supplementary material for: A Role for Barley Calcium-Dependent Protein Kinase CPK2a in the Response to Drought
Source: Front Plant Sci. 2016 Oct 25;7:1550. doi: 10.3389/fpls.2016.01550 (PMC5078816; doi:10.3389/fpls.2016.01550)
Supplement: Supplementary Table S4 — Proteins identified in His-HvCPK2a complexes. [file Table4.XLSX]

## Sheet: TAIR10
Locus	Name	Hordeum vulgare protein/GeneBank accession number		ex1	ex2	ex3	ex4	ex5	ex5	ex6	ex7	Function	expressed
AT5G26780.1	SHM2 | serine hydroxymethyltransferase 2 | chr5:9418299-9421725 FORWARD LENGTH=517	BAJ89749.1		1	1	1	0	0	0	0	0	Encodes a protein with serine hydroxymethyltransferase activity which is thought to be localized in the mitochondrial matrix. SHM2 expression fails to rescue the conditional lethal phenotype of the shm1-1 mutant, defective in SHM1. carpel, cauline leaf, collective leaf structure, cotyledon, flower, guard cell, hypocotyl, inflorescence meristem, leaf apex, leaf lamina base, pedicel, petal, petiole…
AT5G56030.1	HSP81-2, ERD8, HSP90.2, AtHsp90.2 | heat shock protein 81-2 | chr5:22686923-22689433 FORWARD LENGTH=699	AAP87284.1		1	0	0	1	1	1	0	0	calcium-mediated signaling, chaperone-mediated protein complex assembly, defense response, defense response to bacterium, incompatible interaction, flower development, heat acclimation, leaf development, negative regulation of seed germination, protein folding, protein stabilization, response to heat, response to mechanical stimulus, response to salt stress, response to water deprivation, stomata…
AT5G12180.1	CPK17 | calcium-dependent protein kinase 17 | chr5:3937136-3939323 FORWARD LENGTH=528			1	1	1	1	0	1	1	1	protein autophosphorylation, protein phosphorylation, regulation of pollen tube growth	expressed in carpel, collective leaf structure, flower, petal, plant embryo, pollen, pollen tube cell, sepal, stamen
AT5G19360.1	CPK34 | calcium-dependent protein kinase 34 | chr5:6521716-6523780 REVERSE LENGTH=523			1	1	1	1	0	1	1	1	protein phosphorylation, regulation of pollen tube growth,	expressed in collective leaf structure, flower, petal, pollen, pollen tube cell, sepal
AT4G24190.1	SHD, HSP90.7, AtHsp90.7, AtHsp90-7 | Chaperone protein htpG family protein | chr4:12551902-12555851 REVERSE LENGTH=823	BAJ89816.1		1	0	0	1	0	1	0	0	Golgi organization, N-terminal protein myristoylation, gluconeogenesis, glycolytic process, hyperosmotic response, protein folding, protein secretion, regulation of meristem growth, regulation of meristem structural organization, response to cadmium ion, response to cold, response to endoplasmic reticulum stress, response to heat, response to high light intensity, response to hydrogen peroxide, r…
AT5G57350.1	AHA3, ATAHA3, HA3 | H(+)-ATPase 3 | chr5:23231208-23236381 REVERSE LENGTH=949	AAK32119.1	plasmalemma H+-ATPase 2	1	0	0	0	0	1	0	0	Encodes a plasma membrane proton ATPase. Mutants have a reduced ability to close their stomata in response to drought and are affected in stomatal but not seed responsiveness to ABA. ATP biosynthetic process, ATP hydrolysis coupled proton transport, obsolete ATP catabolic process, protein glycosylation, proton transport, regulation of stomatal movement, response to abscisic acid, response to wate…	carpel, cauline leaf, collective leaf structure, cotyledon, cultured plant cell, flower, guard cell, hypocotyl, inflorescence meristem, leaf apex, leaf lamina base, mesophyll cell, pedicel, petal, petiole, plant callus, plant embryo, plant sperm cell, pollen, pollen tube cell, root, seed, sepal, shoot apex, shoot system, stamen, stem, vascular leaf
AT2G18960.1	AHA1, PMA, OST2, HA1 | H(+)-ATPase 1 | chr2:8221858-8227268 FORWARD LENGTH=949	AAK32118.1	plasmalemma H+-ATPase 1	1	0	1	0	1	0	0	0	Encodes a plasma membrane proton ATPase. Mutants have a reduced ability to close their stomata in response to drought and are affected in stomatal but not seed responsiveness to ABA. ATP biosynthetic process, ATP hydrolysis coupled proton transport, obsolete ATP catabolic process, protein glycosylation, proton transport, regulation of stomatal movement, response to abscisic acid, response to wate…	carpel, cauline leaf, collective leaf structure, cotyledon, cultured plant cell, flower, guard cell, hypocotyl, inflorescence meristem, leaf apex, leaf lamina base, mesophyll cell, pedicel, petal, petiole, plant callus, plant embryo, plant sperm cell, pollen, pollen tube cell, root, seed, sepal, shoot apex, shoot system, stamen, stem, vascular leaf
AT3G04770.1	RPSAb | 40s ribosomal protein SA B | chr3:1309465-1310846 REVERSE LENGTH=332			1	1	1	0	0	0	1	1	endonucleolytic cleavage in ITS1 to separate SSU-rRNA from 5.8S rRNA and LSU-rRNA from tricistronic rRNA transcript (SSU-rRNA, 5.8S rRNA, LSU-rRNA), endonucleolytic cleavage to generate mature 3'-end of SSU-rRNA from (SSU-rRNA, 5.8S rRNA, LSU-rRNA), protein import into nucleus, rRNA export from nucleus, ribosomal small subunit assembly, translation	carpel, cauline leaf, collective leaf structure, cotyledon, flower, guard cell, hypocotyl, inflorescence meristem, leaf apex, leaf lamina base, pedicel, petal, petiole, plant embryo, plant sperm cell, pollen, pollen tube cell, root, seed, sepal, shoot apex, shoot system, stamen, stem, vascular leaf	protein involved in N. benthamiana transient expression system
AT2G13560.1	NAD-ME1 | NAD-dependent malic enzyme 1 | chr2:5650089-5655103 FORWARD LENGTH=623	BAJ92168.1	predicted protein	1	1	1	0	1	1	1	1	Golgi organization, glycolytic process, hyperosmotic response, malate metabolic process, oxidation-reduction process, response to cadmium ion, response to salt stress, response to temperature stimulus, water transport	carpel, cauline leaf, collective leaf structure, cotyledon, flower, guard cell, hypocotyl, inflorescence meristem, leaf apex, leaf lamina base, pedicel, petal, petiole, plant embryo, pollen, root, seed, sepal, shoot apex, shoot system, stamen, stem, vascular leaf
AT1G44575.1	NPQ4, PSBS | Chlorophyll A-B binding family protein | chr1:16871768-16873194 FORWARD LENGTH=265	BAJ90394.1	predicted protein	1	1	1	1	1	0	1	0	cysteine biosynthetic process, maltose metabolic process, nonphotochemical quenching, photosystem II assembly, plastid organization, positive regulation of catalytic activity, rRNA processing, response to karrikin, starch biosynthetic process, stomatal complex morphogenesis, thylakoid membrane organization	carpel, cauline leaf, collective leaf structure, cotyledon, flower, guard cell, hypocotyl, inflorescence meristem, juvenile vascular leaf, leaf apex, leaf lamina base, pedicel, petal, petiole, plant embryo, pollen, seed, sepal, shoot apex, shoot system, stamen, stem, vascular leaf
AT4G14030.1	SBP1 | selenium-binding protein 1 | chr4:8098121-8100165 REVERSE LENGTH=490	AER62673.1	hypothetical protein	1	1	1	0	0	1	1	1	selenium-binding protein 1 (SBP1); FUNCTIONS IN: selenium binding; INVOLVED IN: response to cadmium ion, response to hydrogen peroxide, cellular response to selenium ion, sulfate assimilation; LOCATED IN: cellular_component unknown;	guard cell,
AT3G60100.1	CSY5 | citrate synthase 5 | chr3:22192888-22196246 FORWARD LENGTH=464			1	1	1	1	1	1	1	1	citrate (SI)-synthase activity, transferase activity, transferring acyl groups, acyl groups converted into alkyl on transfer;
AT1G71220.1	EBS1, UGGT, PSL2 | UDP-glucose:glycoprotein glucosyltransferases			1	0	0	1	1	0	1	0	anthocyanin-containing compound metabolic process, carbohydrate biosynthetic process, defense response signaling pathway, resistance gene-independent, plant-type hypersensitive response, protein glycosylation, response to endoplasmic reticulum stress, response to salicylic acid, systemic acquired resistance	guard cell, plant callus
AT4G15530.1	PPDK | pyruvate orthophosphate dikinase | chr4:8864828-8870727 REVERSE LENGTH=956	BAJ92764.1	predicted protein	1	0	1	1	1	1	0	0	phosphorylation, photosynthesis, pyruvate metabolic process	carpel, cauline leaf, collective leaf structure, cotyledon, cultured plant cell, flower, guard cell, hypocotyl, inflorescence meristem, leaf apex, leaf lamina base, petal, petiole, plant embryo, pollen, pollen tube cell, rosette leaf, seed, sepal, shoot system, stamen, stem, vascular leaf
AT1G14810.1	| semialdehyde dehydrogenase family protein | chr1:5102684-5104633 REVERSE LENGTH=375			1	0	0	0	1	1	0	0	cellular amino acid metabolic process	carpel, cauline leaf, collective leaf structure, cotyledon, flower, guard cell, hypocotyl, inflorescence meristem, leaf apex, leaf lamina base, pedicel, petal, petiole, plant embryo, pollen, root, seed, sepal, shoot apex, shoot system, stamen, stem, vascular leaf
AT4G02930.1	| GTP binding Elongation factor Tu family protein | chr4:1295751-1298354 REVERSE LENGTH=454			1	0	1	1	1	0	1	1	pyrimidine ribonucleotide biosynthetic process, response to cadmium ion, translation, translational elongation	carpel, cauline leaf, collective leaf structure, cotyledon, cultured plant cell, flower, guard cell, hypocotyl, inflorescence meristem, leaf apex, leaf lamina base, pedicel, petal, petiole, plant callus, plant embryo, plant sperm cell, pollen, pollen tube cell, root, seed, sepal, shoot apex, shoot system, stamen, stem, vascular leaf
AT3G43190.1	SUS4, ATSUS4 | sucrose synthase 4 | chr3:15179204-15182577 REVERSE LENGTH=808			1	1	1	1	1	1	1	1	located in cytosol, membrane, plasma membrane, vacuole, galactolipid biosynthetic process, regulation of hydrogen peroxide metabolic process, response to hypoxia, sucrose biosynthetic process, sucrose metabolic process, systemic acquired resistance, salicylic acid mediated signaling pathway	cultured plant cell, flower, flower bud, fruit, guard cell, hypocotyl, inflorescence meristem, leaf apex, pedicel, plant callus, plant embryo, root, seed, shoot apex, stem, vascular leaf
AT4G05530.1	IBR1, SDRA | indole-3-butyric acid response 1 | chr4:2816462-2818074 FORWARD LENGTH=254			1	1	1	1	0	0	0	0	indolebutyric acid metabolic process, response to indolebutyric acid, root hair elongation	carpel, cauline leaf, collective leaf structure, cotyledon, flower, guard cell, hypocotyl, inflorescence meristem, leaf apex, leaf lamina base, pedicel, petal, petiole, plant embryo, pollen, pollen tube cell, root, seed, sepal, shoot apex, shoot system, stamen, stem, vascular leaf
AT3G10370.1	SDP6 | FAD-dependent oxidoreductase family protein | chr3:3216502-3219027 FORWARD LENGTH=629	BAJ93562.1	predicted protein	1	1	1	0	0	0	0	0	glucose catabolic process, glucosinolate biosynthetic process, glycerol catabolic process, glycerol metabolic process, glycerol-3-phosphate metabolic process, glycerophosphate shuttle, proline transport	carpel, cauline leaf, collective leaf structure, cotyledon, flower, guard cell, hypocotyl, inflorescence meristem, leaf apex, leaf lamina base, pedicel, petal, petiole, plant callus, plant embryo, pollen, pollen tube cell, root, seed, sepal, shoot apex, shoot system, stamen, stem, vascular leaf
AT3G01290.1	| SPFH/Band 7/PHB domain-containing membrane-associated protein family | chr3:88252-89356 REVERSE LENGTH=285	AAN17462.1	hypersensitive-induced reaction protein 1	1	0	0	1	0	1	0	1	cellular cation homeostasis, defense response to fungus, divalent metal ion transport, endoplasmic reticulum unfolded protein response, negative regulation of programmed cell death, nitrate transport, protein targeting to membrane, regulation of plant-type hypersensitive response, response to nitrate	carpel, cauline leaf, collective leaf structure, cotyledon, cultured plant cell, flower, guard cell, hypocotyl, inflorescence meristem, leaf apex, leaf lamina base, petal, petiole, plant callus, pollen, root, sepal, shoot apex, shoot system, stamen, stem, vascular leaf
AT3G27280.1	ATPHB4, PHB4 | prohibitin 4 | chr3:10076904-10078051 FORWARD LENGTH=279	BAJ87946.1	predicted protein	1	0	1	1	0	0	0	0	mitochondria biogenesis	carpel, cauline leaf, collective leaf structure, cotyledon, cultured plant cell, flower, guard cell, guard mother cell, hypocotyl, inflorescence meristem, leaf apex, leaf lamina base, pedicel, petal, petiole, plant embryo, root, root meristem, root tip, seed, sepal, shoot apex, shoot system, stamen, stem, stomatal complex, trichome, vascular leaf, vascular leaf primordium
AT1G09640.1	| Translation elongation factor EF1B, gamma chain | chr1:3120162-3122152 FORWARD LENGTH=414			1	0	1	1	0	1	0	0	translational elongation	cultured plant cell, guard cell, pollen, pollen tube cell, seed, vascular leaf
AT1G78320.1	ATGSTU23, GSTU23 | glutathione S-transferase TAU 23 | chr1:29467581-29468358 REVERSE LENGTH=220	BAE44477.1	glutathione-S-transferase	1	1	1	0	0	0	1	1	response to toxic substance, toxin catabolic process	cauline leaf, collective leaf structure, flower, guard cell, hypocotyl, inflorescence meristem, leaf apex, pedicel, petiole, plant embryo, pollen, pollen tube cell, root, sepal, stamen, stem, vascular leaf
AT3G15730.1	PLDALPHA1, PLD | phospholipase D alpha 1 | chr3:5330835-5333474 FORWARD LENGTH=810			1	1	0	0	0	1	0	0	Golgi organization, abscisic acid-activated signaling pathway, ethylene-activated signaling pathway, fatty acid metabolic process, gluconeogenesis, glycolytic process, hyperosmotic response, lipid catabolic process, phosphatidylcholine metabolic process, positive regulation of abscisic acid-activated signaling pathway, regulation of stomatal movement, response to abscisic acid, response to cadmiu…	carpel, cauline leaf, collective leaf structure, cotyledon, cultured plant cell, flower, guard cell, hypocotyl, inflorescence meristem, leaf apex, leaf lamina base, pedicel, petal, petiole, plant embryo, pollen, root, seed, sepal, shoot apex, shoot system, stamen, stem, vascular leaf
AT3G53990.1	| Adenine nucleotide alpha hydrolases-like superfamily protein | chr3:19989658-19991019 REVERSE LENGTH=160			1	1	1	0	0	0	0	1	response to cold, cytoplasm, plasma membrane, plasmodesma	carpel, cauline leaf, collective leaf structure, cotyledon, flower, guard cell, hypocotyl, inflorescence meristem, leaf apex, leaf lamina base, pedicel, petal, petiole, plant embryo, plant sperm cell, pollen, root, seed, sepal, shoot apex, shoot system, stamen, stem, vascular leaf
AT4G39730.1	| Lipase/lipooxygenase, PLAT/LH2 family protein | chr4:18432950-18433581 FORWARD LENGTH=181			1	1	1	0	0	0	0	0	biological_process, jasmonic acid biosynthetic process, protein targeting to vacuole, response to wounding, plasma membrane, thylakoid, vacuolar membrane, vacuole	carpel, cauline leaf, collective leaf structure, cotyledon, cultured plant cell, flower, guard cell, hypocotyl, inflorescence meristem, leaf apex, leaf lamina base, pedicel, petal, petiole, plant embryo, plant sperm cell, pollen, root, seed, sepal, shoot apex, shoot system, stamen, stem, vascular leaf
AT5G64040.1	PSAN | photosystem I reaction center subunit PSI-N, chloroplast, putative / PSI-N, putative (PSAN) | chr5:25628724-25629409 REVERSE LENGTH=171			1	0	0	1	0	1	0	0	calmodulin binding Encodes the only subunit of photosystem I located entirely in the thylakoid lumen. May be involved in the interaction between plastocyanin and the photosystem I complex. Phosphorylation of this protein is dependent on calcium. cysteine biosynthetic process, pentose-phosphate shunt, photosynthesis, photosynthesis, light reaction, photosynthetic electron transport in photosystem …	carpel, cauline leaf, collective leaf structure, cotyledon, flower, guard cell, hypocotyl, inflorescence meristem, juvenile vascular leaf, leaf apex, leaf lamina base, pedicel, petal, petiole, plant embryo, pollen, root, seed, sepal, shoot apex, shoot system, stamen, stem, vascular leaf
AT5G14780.1	FDH | formate dehydrogenase | chr5:4777043-4779190 FORWARD LENGTH=384			1	0	1	1	1	1	1	1	oxidation-reduction process, response to cadmium ion, response to wounding	carpel, cauline leaf, collective leaf structure, cotyledon, cultured plant cell, flower, fruit, guard cell, hypocotyl, inflorescence meristem, leaf apex, leaf lamina base, pedicel, petal, petiole, plant embryo, plant sperm cell, pollen, root, seed, sepal, shoot apex, shoot system, stamen, stem, vascular leaf
AT5G64370.1	BETA-UP, PYD3 | beta-ureidopropionase | chr5:25739264-25741031 FORWARD LENGTH=408			1	1	1	0	0	1	0	0	cellular response to nitrogen levels, nitrogen compound metabolic process, uracil catabolic process	carpel, cauline leaf, collective leaf structure, cotyledon, cultured plant cell, flower, guard cell, hypocotyl, inflorescence meristem, leaf apex, leaf lamina base, pedicel, petal, petiole, plant embryo, pollen, root, seed, sepal, shoot apex, shoot system, stamen, stem, vascular leaf
AT5G11520.1	ASP3, YLS4 | aspartate aminotransferase 3 | chr5:3685257-3687721 REVERSE LENGTH=449			1	0	1	0	0	1	0	0	ethylene biosynthetic process, fatty acid beta-oxidation, leaf senescence, proteasome assembly, proteasome core complex assembly, proteasome-mediated ubiquitin-dependent protein catabolic process, response to cytokinin, response to misfolded protein, root hair elongation, toxin catabolic process	carpel, cauline leaf, collective leaf structure, cotyledon, flower, guard cell, hypocotyl, inflorescence meristem, leaf apex, leaf lamina base, pedicel, petal, petiole, plant embryo, pollen, pollen tube cell, root, seed, sepal, shoot apex, shoot system, stamen, stem, vascular leaf
AT3G48000.1	ALDH2B4, ALDH2, ALDH2A | aldehyde dehydrogenase 2B4 | chr3:17717082-17719843 REVERSE LENGTH=538			0	1	1	0	1	0	1	1	oxidation-reduction process, response to cadmium ion	carpel, cauline leaf, collective leaf structure, cotyledon, cultured plant cell, flower, guard cell, hypocotyl, inflorescence meristem, leaf apex, leaf lamina base, pedicel, petal, petiole, plant embryo, pollen, root, seed, sepal, shoot apex, shoot system, stamen, stem, vascular leaf

## Sheet: Ex1_suplement TAIR
	Locus	Name	Score	Mass	Matches:	Sequences	emPAI	Sequence coverage (%)	Characteristic of identified peptides
	AT5G26780.1	SHM2 | serine hydroxymethyltransferase 2 | chr5:9418299-9421725 FORWARD LENGTH=517	378	57443	10	7	0.65	16	Query	Start	–	End	Observed	Mr(expt)	Mr(calc)	ppm	M	Score	Expect	Rank	U	Peptide
									2791	102	–	110	500.2326	998.4506	998.4457	4.86	0	66	4.5e-06	1	U	K.YSEGYPGAR.Y
									11895	167	–	187	764.3824	2290.1254	2290.1165	3.92	0	119	2.9e-11	1	U	R.IMALDLPHGGHLSHGYQTDTK.K
									11896	167	–	187	573.5389	2290.1266	2290.1165	4.44	0	80	1.9e-07	1	U	R.IMALDLPHGGHLSHGYQTDTK.K
									8908	189	–	202	830.9272	1659.8398	1659.8331	4.06	0	111	2.2e-10	1	U	K.ISAVSIFFETMPYR.L
									9004	189	–	202	838.9267	1675.8389	1675.8280	6.50	0	107	6e-10	1	U	K.ISAVSIFFETMPYR.L + Oxidation (M)
									1112	293	–	299	421.2246	840.4346	840.4316	3.60	0	51	0.00016	1	U	R.GAMIFFR.K
									8221	415	–	430	785.4095	1568.8045	1568.7981	4.07	0	110	2.4e-10	1	U	K.NTVPGDVSAMVPGGIR.M
									2093	431	–	439	467.2468	932.4791	932.4749	4.46	0	69	4.4e-06	1	U	R.MGTPALTSR.G
									2235	431	–	439	475.2448	948.4750	948.4699	5.38	0	57	7.5e-05	1	U	R.MGTPALTSR.G + Oxidation (M)
									3578	502	–	510	533.7848	1065.5550	1065.5495	5.17	0	67	6.3e-06	1	U	K.QFPTIGFEK.E
	AT5G56030.1	HSP81-2, ERD8, HSP90.2, AtHsp90.2 | heat shock protein 81-2 | chr5:22686923-22689433 FORWARD LENGTH=699	342	80244	11	9	0.55	11	Query	Start	–	End	Observed	Mr(expt)	Mr(calc)	ppm	M	Score	Expect	Rank	U	Peptide
									1099	48	–	54	420.2124	838.4102	838.4072	3.54	0	60	2.4e-05	1	U	R.FESLTDK.S
									9019	72	–	87	839.9416	1677.8686	1677.8607	4.68	0	121	2.2e-11	1	U	K.TNNTLTIIDSGIGMTK.A
									9020	72	–	87	560.2975	1677.8706	1677.8607	5.85	0	68	4.4e-06	1	U	K.TNNTLTIIDSGIGMTK.A
									5456	88	–	99	628.8538	1255.6931	1255.6884	3.76	0	69	3.5e-06	1	U	K.ADLVNNLGTIAR.S
									6137	180	–	189	662.3098	1322.6050	1322.5990	4.58	0	61	1.6e-05	1	U	K.EDQLEYLEER.R
									5009	317	–	326	605.3206	1208.6266	1208.6190	6.32	1	60	3e-05	1	U	K.RAPFDLFDTK.K
									7904	358	–	371	764.4068	1526.7990	1526.7940	3.29	0	130	2.3e-12	1	U	K.GIVDSEDLPLNISR.E
									4609	418	–	427	390.1973	1167.5702	1167.5632	5.94	0	70	3.4e-06	1	U	K.LGIHEDSQNR.T
									4610	418	–	427	584.7928	1167.5710	1167.5632	6.64	0	82	2e-07	1	U	K.LGIHEDSQNR.T
									5501	471	–	481	631.3472	1260.6798	1260.6714	6.71	1	84	1.2e-07	1	U	K.KAVENSPFLEK.L
									4264	472	–	481	567.2965	1132.5783	1132.5764	1.71	0	56	8.3e-05	1	U	K.AVENSPFLEK.L
	AT5G12180.1	CPK17 | calcium-dependent protein kinase 17 | chr5:3937136-3939323 FORWARD LENGTH=528	154	58815	3	2	0.18	4	Query	Start	–	End	Observed	Mr(expt)	Mr(calc)	ppm	M	Score	Expect	Rank	U	Peptide
									3	173	–	179	351.2210	700.4274	700.4231	6.06	0	57	9.6e-05	1		R.AAASLLR.T
									8750	233	–	247	819.4448	1636.8750	1636.8712	2.31	0	115	5.3e-11	1	U	K.DIVGSAYYIAPEVLK.R
									8751	233	–	247	546.6347	1636.8822	1636.8712	6.71	0	84	6.4e-08	1	U	K.DIVGSAYYIAPEVLK.R
	AT5G19360.1	CPK34 | calcium-dependent protein kinase 34 | chr5:6521716-6523780 REVERSE LENGTH=523	147	58505	3	2	0.18	3	Query	Start	–	End	Observed	Mr(expt)	Mr(calc)	ppm	M	Score	Expect	Rank	U	Peptide
									3	168	–	174	351.2210	700.4274	700.4231	6.06	0	57	9.6e-05	1		R.AAASLLR.T
									6929	192	–	203	708.9106	1415.8067	1415.8024	3.05	0	103	6.6e-10	1	U	R.DLKPENFLLLSK.D
									6930	192	–	203	472.9433	1415.8081	1415.8024	4.06	0	89	2.1e-08	1	U	R.DLKPENFLLLSK.D
	AT4G24190.1	SHD, HSP90.7, AtHsp90.7, AtHsp90-7 | Chaperone protein htpG family protein | chr4:12551902-12555851 REVERSE LENGTH=823	147	94192	2	2	0.07	3	Query	Start	–	End	Observed	Mr(expt)	Mr(calc)	ppm	M	Score	Expect	Rank	U	Peptide
									5650	106	–	117	638.3270	1274.6395	1274.6354	3.21	0	101	2.3e-09	1	U	R.ELISNASDALDK.I
									8115	423	–	435	776.4048	1550.7951	1550.7868	5.36	0	99	3.6e-09	1	U	R.VFISDEFDELLPK.Y
	AT5G57350.1	AHA3, ATAHA3, HA3 | H(+)-ATPase 3 | chr5:23231208-23236381 REVERSE LENGTH=949	146	104797	5	5	0.17	6	Query	Start	–	End	Observed	Mr(expt)	Mr(calc)	ppm	M	Score	Expect	Rank	U	Peptide
									3288	159	–	168	520.7932	1039.5719	1039.5662	5.54	0	77	4.2e-07	1		K.LGDIIPADAR.L
									1509	169	–	176	442.7603	883.5060	883.5015	5.14	0	68	3.3e-06	1		R.LLEGDPLK.V
									4533	510	–	520	580.8240	1159.6335	1159.6271	5.53	0	78	5.7e-07	1	U	K.MITGDQLAIAK.E
									5640	559	–	570	637.8146	1273.6147	1273.6091	4.38	0	63	1.4e-05	1		K.ADGFAGVFPEHK.Y
									8149	599	–	614	519.9501	1556.8284	1556.8158	8.09	1	62	1.6e-05	1		K.KADIGIAVADATDAAR.G
	AT2G18960.1	AHA1, PMA, OST2, HA1 | H(+)-ATPase 1 | chr2:8221858-8227268 FORWARD LENGTH=949	134	104526	6	6	0.20	7	Query	Start	–	End	Observed	Mr(expt)	Mr(calc)	ppm	M	Score	Expect	Rank	U	Peptide
									3288	158	–	167	520.7932	1039.5719	1039.5662	5.54	0	77	4.2e-07	1		K.LGDIIPADAR.L
									1509	168	–	175	442.7603	883.5060	883.5015	5.14	0	68	3.3e-06	1		R.LLEGDPLK.V
									7138	394	–	405	481.2562	1440.7467	1440.7402	4.51	0	56	5.1e-05	1	U	R.EVHFLPFNPVDK.R
									5640	558	–	569	637.8146	1273.6147	1273.6091	4.38	0	63	1.4e-05	1		K.ADGFAGVFPEHK.Y
									8149	598	–	613	519.9501	1556.8284	1556.8158	8.09	1	62	1.6e-05	1		K.KADIGIAVADATDAAR.G
									4114	902	–	911	559.2935	1116.5725	1116.5662	5.61	0	61	3.2e-05	1	U	R.ELSEIAEQAK.R
	AT3G04770.1	RPSAb | 40s ribosomal protein SA B | chr3:1309465-1310846 REVERSE LENGTH=332	118	37552	2	2	0.18	5	Query	Start	–	End	Observed	Mr(expt)	Mr(calc)	ppm	M	Score	Expect	Rank	U	Peptide
									2647	69	–	77	491.8020	981.5895	981.5859	3.72	0	87	1.8e-08	1	U	R.VIVAIENPK.D
									2163	126	–	133	470.7976	939.5806	939.5753	5.65	0	78	1.3e-07	1		R.LLILTDPR.T
	AT2G13560.1	NAD-ME1 | NAD-dependent malic enzyme 1 | chr2:5650089-5655103 FORWARD LENGTH=623	118	69841	1	1	0.05	2	Query	Start	–	End	Observed	Mr(expt)	Mr(calc)	ppm	M	Score	Expect	Rank	U	Peptide
									7676	215	–	228	750.9165	1499.8185	1499.8096	5.93	0	118	3.7e-11	1	U	K.LDLYVAAAGINPQR.V
	AT1G44575.1	NPQ4, PSBS | Chlorophyll A-B binding family protein | chr1:16871768-16873194 FORWARD LENGTH=265	118	27990	1	1	0.12	6	Query	Start	–	End	Observed	Mr(expt)	Mr(calc)	ppm	M	Score	Expect	Rank	U	Peptide
									8335	72	–	87	792.9012	1583.7879	1583.7832	3.00	0	118	4.8e-11	1	U	K.VEDGIFGTSGGIGFTK.A
	AT4G14030.1	SBP1 | selenium-binding protein 1 | chr4:8098121-8100165 REVERSE LENGTH=490	100	54345	2	2	0.12	4	Query	Start	–	End	Observed	Mr(expt)	Mr(calc)	ppm	M	Score	Expect	Rank	U	Peptide
									5085	110	–	120	609.3701	1216.7256	1216.7179	6.30	0	71	6.3e-07	1	U	R.YLVLPSLISGR.I
									6315	403	–	415	672.3565	1342.6984	1342.6915	5.14	0	78	4e-07	1	U	R.GGPQMIQLSLDGK.R
	AT3G60100.1	CSY5 | citrate synthase 5 | chr3:22192888-22196246 FORWARD LENGTH=464	97	51876	2	2	0.13	5	Query	Start	–	End	Observed	Mr(expt)	Mr(calc)	ppm	M	Score	Expect	Rank	U	Peptide
									8227	379	–	392	785.9613	1569.9081	1569.9018	4.03	0	77	1.3e-07	1	U	K.LYEVVPPILTELGK.V
									3852	440	–	449	365.2309	1092.6710	1092.6655	5.00	0	65	1.5e-06	1	U	R.ALGLPLERPK.S
	AT4G15530.1	PPDK | pyruvate orthophosphate dikinase | chr4:8864828-8870727 REVERSE LENGTH=956	85	104690	2	2	0.06	1	Query	Start	–	End	Observed	Mr(expt)	Mr(calc)	ppm	M	Score	Expect	Rank	U	Peptide
									2986	824	–	832	508.2864	1014.5583	1014.5532	5.02	0	70	3.6e-06	1	U	K.VGTMIEIPR.A
									2971	833	–	842	507.7980	1013.5813	1013.5757	5.60	0	68	3.9e-06	1	U	R.AALIADEIAK.E
	AT4G02930.1	| GTP binding Elongation factor Tu family protein | chr4:1295751-1298354 REVERSE LENGTH=454	82	49563	2	2	0.14	3	Query	Start	–	End	Observed	Mr(expt)	Mr(calc)	ppm	M	Score	Expect	Rank	U	Peptide
									1213	173	–	179	426.2605	850.5064	850.5025	4.65	0	53	4e-05	1	U	K.EHILLAR.Q
									3880	314	–	323	549.7826	1097.5506	1097.5427	7.18	0	78	3.8e-07	1	U	K.STVTGVEMFK.K
	AT3G43190.1	SUS4, ATSUS4 | sucrose synthase 4 | chr3:15179204-15182577 REVERSE LENGTH=808	81	93404	2	2	0.07	2	Query	Start	–	End	Observed	Mr(expt)	Mr(calc)	ppm	M	Score	Expect	Rank	U	Peptide
									5158	510	–	520	613.3361	1224.6577	1224.6503	6.07	0	62	1.4e-05	1	U	R.VVHGIDVFDPK.F
									5596	602	–	613	635.3650	1268.7154	1268.7089	5.13	0	68	2.5e-06	1	U	R.ELVNLVVVGGDR.R
	AT4G05530.1	IBR1, SDRA | indole-3-butyric acid response 1 | chr4:2816462-2818074 FORWARD LENGTH=254	69	26840	1	1	0.12	3	Query	Start	–	End	Observed	Mr(expt)	Mr(calc)	ppm	M	Score	Expect	Rank	U	Peptide
									933	164	–	171	408.7648	815.5150	815.5116	4.15	0	69	1.5e-06	1	U	K.TALLGLTK.A
	AT3G10370.1	SDP6 | FAD-dependent oxidoreductase family protein | chr3:3216502-3219027 FORWARD LENGTH=629	66	68868	1	1	0.05	1	Query	Start	–	End	Observed	Mr(expt)	Mr(calc)	ppm	M	Score	Expect	Rank	U	Peptide
									5580	129	–	139	634.3414	1266.6682	1266.6608	5.86	0	66	6e-06	1	U	K.AVFNLDYGQLK.L
	AT3G01290.1	| SPFH/Band 7/PHB domain-containing membrane-associated protein family | chr3:88252-89356 REVERSE LENGTH=285	63	31485	1	1	0.11	3	Query	Start	–	End	Observed	Mr(expt)	Mr(calc)	ppm	M	Score	Expect	Rank	U	Peptide
									3504	160	–	169	530.7667	1059.5187	1059.5131	5.35	0	63	1.5e-05	1	U	R.AMNEINAAAR.M
	AT3G27280.1	ATPHB4, PHB4 | prohibitin 4 | chr3:10076904-10078051 FORWARD LENGTH=279	62	30619	1	1	0.11	3	Query	Start	–	End	Observed	Mr(expt)	Mr(calc)	ppm	M	Score	Expect	Rank	U	Peptide
									4613	123	–	133	584.8530	1167.6915	1167.6863	4.45	0	62	7e-06	1	U	K.VLPSIGNEVLK.A
	AT1G09640.1	| Translation elongation factor EF1B, gamma chain | chr1:3120162-3122152 FORWARD LENGTH=414	60	46815	1	1	0.07	1	Query	Start	–	End	Observed	Mr(expt)	Mr(calc)	ppm	M	Score	Expect	Rank	U	Peptide
									650	322	–	328	388.7265	775.4384	775.4341	5.58	0	60	3.5e-05	1	U	K.VGGFLQR.M
	AT1G78320.1	ATGSTU23, GSTU23 | glutathione S-transferase TAU 23 | chr1:29467581-29468358 REVERSE LENGTH=220	59	25802	1	1	0.13	3	Query	Start	–	End	Observed	Mr(expt)	Mr(calc)	ppm	M	Score	Expect	Rank	U	Peptide
									3477	97	–	104	529.2556	1056.4967	1056.4916	4.84	0	59	2.7e-05	1	U	R.FWADYIDK.K
	AT3G15730.1	PLDALPHA1, PLD | phospholipase D alpha 1 | chr3:5330835-5333474 FORWARD LENGTH=810	58	92158	1	1	0.04	1	Query	Start	–	End	Observed	Mr(expt)	Mr(calc)	ppm	M	Score	Expect	Rank	U	Peptide
									5312	97	–	108	621.3307	1240.6469	1240.6412	4.62	0	58	3.9e-05	1	U	K.DDNPIGATLIGR.A
	AT3G53990.1	| Adenine nucleotide alpha hydrolases-like superfamily protein | chr3:19989658-19991019 REVERSE LENGTH=160	56	17874	1	1	0.19	4	Query	Start	–	End	Observed	Mr(expt)	Mr(calc)	ppm	M	Score	Expect	Rank	U	Peptide
									1463	102	–	108	440.7220	879.4294	879.4239	6.23	0	56	8.9e-05	1	U	K.LYWGDAR.E
	AT4G39730.1	| Lipase/lipooxygenase, PLAT/LH2 family protein | chr4:18432950-18433581 FORWARD LENGTH=181	56	20353	1	1	0.17	4	Query	Start	–	End	Observed	Mr(expt)	Mr(calc)	ppm	M	Score	Expect	Rank	U	Peptide
									2518	83	–	91	489.7570	977.4994	977.4930	6.51	0	56	9.1e-05	1	U	R.GNLDIFSGR.A
	AT5G64040.1	PSAN | photosystem I reaction center subunit PSI-N, chloroplast, putative / PSI-N, putative (PSAN) | chr5:25628724-25629409 REVERSE LENGTH=171	54	18647	1	1	0.18	5	Query	Start	–	End	Observed	Mr(expt)	Mr(calc)	ppm	M	Score	Expect	Rank	U	Peptide
									2902	108	–	117	504.2693	1006.5241	1006.5196	4.54	0	54	0.00015	1	U	R.LATSGANFAR.A
	AT5G14780.1	FDH | formate dehydrogenase | chr5:4777043-4779190 FORWARD LENGTH=384	53	42613	1	1	0.08	2	Query	Start	–	End	Observed	Mr(expt)	Mr(calc)	ppm	M	Score	Expect	Rank	U	Peptide
									3380	376	–	384	524.7592	1047.5038	1047.4985	5.02	0	53	0.00014	1	U	K.DGELAPQYR.-
	AT5G64370.1	BETA-UP, PYD3 | beta-ureidopropionase | chr5:25739264-25741031 FORWARD LENGTH=408	51	45892	1	1	0.07	2	Query	Start	–	End	Observed	Mr(expt)	Mr(calc)	ppm	M	Score	Expect	Rank	U	Peptide
									7091	174	–	185	717.3984	1432.7823	1432.7748	5.23	0	51	0.00014	1	U	K.YNMVIVSPILER.D
	AT5G11520.1	ASP3, YLS4 | aspartate aminotransferase 3 | chr5:3685257-3687721 REVERSE LENGTH=449	51	49107	1	1	0.07	2	Query	Start	–	End	Observed	Mr(expt)	Mr(calc)	ppm	M	Score	Expect	Rank	U	Peptide
									7250	85	–	97	485.2867	1452.8381	1452.8300	5.58	0	51	7.5e-05	1	U	R.TEEGKPLVLNVVR.K

## Sheet: Ex2_suplement TAIR
			Locus	Name	Score	Mass	Matches:	Sequences	emPAI	Sequence coverage (%)		Characteristic of identified peptides
			AT5G26780.1	SHM2 | serine hydroxymethyltransferase 2 | chr5:9418299-9421725 FORWARD LENGTH=517	213	57443	7	5	0.48	11	Query	Start	–	End	Observed	Mr(expt)	Mr(calc)	ppm	M	Score	Expect	Rank	U	Peptide
											2419	102	–	110	500.2320	998.4494	998.4457	3.69	0	56	4.3e-05	1	U	K.YSEGYPGAR.Y
											7475	189	–	202	830.9265	1659.8384	1659.8331	3.25	0	109	4e-10	1	U	K.ISAVSIFFETMPYR.L
											6936	415	–	430	785.4084	1568.8023	1568.7981	2.70	0	113	1.2e-10	1	U	K.NTVPGDVSAMVPGGIR.M
											6937	415	–	430	523.9424	1568.8053	1568.7981	4.56	0	66	6.4e-06	1	U	K.NTVPGDVSAMVPGGIR.M
											1768	431	–	439	467.2460	932.4774	932.4749	2.62	0	60	4.1e-05	1	U	R.MGTPALTSR.G
											1899	431	–	439	475.2446	948.4746	948.4699	4.96	0	55	0.00013	1	U	R.MGTPALTSR.G + Oxidation (M)
											3046	502	–	510	533.7843	1065.5540	1065.5495	4.19	0	64	1.2e-05	1	U	K.QFPTIGFEK.E
			AT5G12180.1	CPK17 | calcium-dependent protein kinase 17 | chr5:3937136-3939323 FORWARD LENGTH=528	126	58815	2	1	0.11	2	Query	Start	–	End	Observed	Mr(expt)	Mr(calc)	ppm	M	Score	Expect	Rank	U	Peptide
											7359	233	–	247	819.4446	1636.8746	1636.8712	2.06	0	103	9.2e-10	1	U	K.DIVGSAYYIAPEVLK.R
											7360	233	–	247	546.6341	1636.8804	1636.8712	5.61	0	75	4.9e-07	1	U	K.DIVGSAYYIAPEVLK.R
			AT5G19360.1	CPK34 | calcium-dependent protein kinase 34 | chr5:6521716-6523780 REVERSE LENGTH=523	138	58505	2	1	0.12	2	Query	Start	–	End	Observed	Mr(expt)	Mr(calc)	ppm	M	Score	Expect	Rank	U	Peptide
											5894	192	–	203	708.9110	1415.8075	1415.8024	3.62	0	103	6.6e-10	1	U	R.DLKPENFLLLSK.D
											5895	192	–	203	472.9434	1415.8083	1415.8024	4.19	0	85	4.5e-08	1	U	R.DLKPENFLLLSK.D
			AT3G04770.1	RPSAb | 40s ribosomal protein SA B | chr3:1309465-1310846 REVERSE LENGTH=332	100	37552	2	2	0.18	5	Query	Start	–	End	Observed	Mr(expt)	Mr(calc)	ppm	M	Score	Expect	Rank	U	Peptide
											2262	69	–	77	491.8022	981.5899	981.5859	4.10	0	84	3.5e-08	1	U	R.VIVAIENPK.D
											1828	126	–	133	470.7965	939.5784	939.5753	3.35	0	65	2.2e-06	1		R.LLILTDPR.T
			AT2G13560.1	NAD-ME1 | NAD-dependent malic enzyme 1 | chr2:5650089-5655103 FORWARD LENGTH=623	138	69841	2	2	0.1	4	Query	Start	–	End	Observed	Mr(expt)	Mr(calc)	ppm	M	Score	Expect	Rank	U	Peptide
											6524	215	–	228	750.9147	1499.8148	1499.8096	3.46	0	124	9.6e-12	1	U	K.LDLYVAAAGINPQR.V
											6702	229	–	242	764.9089	1527.8032	1527.7967	4.30	0	66	5.6e-06	1	U	R.VLPVMIDVGTNNEK.L
			AT1G44575.1	NPQ4, PSBS | Chlorophyll A-B binding family protein | chr1:16871768-16873194 FORWARD LENGTH=265	89	27990	1	1	0.12	6	Query	Start	–	End	Observed	Mr(expt)	Mr(calc)	ppm	M	Score	Expect	Rank	U	Peptide
											7027	72	–	87	792.9020	1583.7895	1583.7832	4.01	0	89	3.2e-08	1	U	K.VEDGIFGTSGGIGFTK.A
			AT4G14030.1	SBP1 | selenium-binding protein 1 | chr4:8098121-8100165 REVERSE LENGTH=490	110	54345	2	2	0.12	4	Query	Start	–	End	Observed	Mr(expt)	Mr(calc)	ppm	M	Score	Expect	Rank	U	Peptide
											4369	110	–	120	609.3686	1216.7227	1216.7179	3.92	0	71	6.1e-07	1	U	R.YLVLPSLISGR.I
											5391	403	–	415	672.3555	1342.6964	1342.6915	3.67	0	90	2.8e-08	1	U	R.GGPQMIQLSLDGK.R
			AT3G60100.1	CSY5 | citrate synthase 5 | chr3:22192888-22196246 FORWARD LENGTH=464	80	51876	1	1	0.06	3	Query	Start	–	End	Observed	Mr(expt)	Mr(calc)	ppm	M	Score	Expect	Rank	U	Peptide
											6940	379	–	392	785.9613	1569.9081	1569.9018	4.04	0	80	6.6e-08	1	U	K.LYEVVPPILTELGK.V
			AT3G43190.1	SUS4, ATSUS4 | sucrose synthase 4 | chr3:15179204-15182577 REVERSE LENGTH=808	77	93404	2	2	0.07	2	Query	Start	–	End	Observed	Mr(expt)	Mr(calc)	ppm	M	Score	Expect	Rank	U	Peptide
											4438	510	–	520	409.2261	1224.6564	1224.6503	5.02	0	58	3.5e-05	1	U	R.VVHGIDVFDPK.F
											4792	602	–	613	635.3649	1268.7153	1268.7089	5.06	0	70	1.4e-06	1	U	R.ELVNLVVVGGDR.R
			AT4G05530.1	IBR1, SDRA | indole-3-butyric acid response 1 | chr4:2816462-2818074 FORWARD LENGTH=254	71	26840	1	1	0.12	3	Query	Start	–	End	Observed	Mr(expt)	Mr(calc)	ppm	M	Score	Expect	Rank	U	Peptide
											754	164	–	171	408.7647	815.5149	815.5116	4.03	0	71	1e-06	1	U	K.TALLGLTK.A
			AT3G10370.1	SDP6 | FAD-dependent oxidoreductase family protein | chr3:3216502-3219027 FORWARD LENGTH=629	56	68868	1	1	0.05	1	Query	Start	–	End	Observed	Mr(expt)	Mr(calc)	ppm	M	Score	Expect	Rank	U	Peptide
											4777	129	–	139	634.3412	1266.6678	1266.6608	5.54	0	56	5.2e-05	1	U	K.AVFNLDYGQLK.L
			AT1G78320.1	ATGSTU23, GSTU23 | glutathione S-transferase TAU 23 | chr1:29467581-29468358 REVERSE LENGTH=220	69	25802	1	1	0.13	1	Query	Start	–	End	Observed	Mr(expt)	Mr(calc)	ppm	M	Score	Expect	Rank	U	Peptide
											2954	97	–	104	529.2557	1056.4968	1056.4916	4.89	0	69	2.8e-06	1	U	R.FWADYIDK.K
			AT3G15730.1	PLDALPHA1, PLD | phospholipase D alpha 1 | chr3:5330835-5333474 FORWARD LENGTH=810	60	92158	1	1	0.04	1	Query	Start	–	End	Observed	Mr(expt)	Mr(calc)	ppm	M	Score	Expect	Rank	U	Peptide
											4546	97	–	108	621.3299	1240.6452	1240.6412	3.23	0	60	2.5e-05	1	U	K.DDNPIGATLIGR.A
			AT3G53990.1	| Adenine nucleotide alpha hydrolases-like superfamily protein | chr3:19989658-19991019 REVERSE LENGTH=160	66	17874	1	1	0.19	5	Query	Start	–	End	Observed	Mr(expt)	Mr(calc)	ppm	M	Score	Expect	Rank	U	Peptide
											2140	120	–	128	489.2603	976.5060	976.5012	4.94	0	66	1.1e-05	1	U	K.LDSIVMGSR.G
			AT4G39730.1	| Lipase/lipooxygenase, PLAT/LH2 family protein | chr4:18432950-18433581 FORWARD LENGTH=181	56	20353	1	1	0.17	4	Query	Start	–	End	Observed	Mr(expt)	Mr(calc)	ppm	M	Score	Expect	Rank	U	Peptide
											2145	83	–	91	489.7560	977.4974	977.4930	4.47	0	56	9.8e-05	1	U	R.GNLDIFSGR.A
			AT5G64370.1	BETA-UP, PYD3 | beta-ureidopropionase | chr5:25739264-25741031 FORWARD LENGTH=408	69	45892	1	1	0.07	2	Query	Start	–	End	Observed	Mr(expt)	Mr(calc)	ppm	M	Score	Expect	Rank	U	Peptide
											6037	174	–	185	717.3983	1432.7821	1432.7748	5.08	0	69	2.6e-06	1	U	K.YNMVIVSPILER.D
			AT3G48000.1	ALDH2B4, ALDH2, ALDH2A | aldehyde dehydrogenase 2B4 | chr3:17717082-17719843 REVERSE LENGTH=538	122	58874	5	5	0.31	10	Query	Start	–	End	Observed	Mr(expt)	Mr(calc)	ppm	M	Score	Expect	Rank	U	Peptide
											1884	74	–	81	473.7556	945.4966	945.4920	4.86	0	55	0.00015	1	U	K.TFPTLDPR.T
											8612	82	–	99	632.6431	1894.9074	1894.9021	2.84	0	83	1.2e-07	1	U	R.TGEVIAHVAEGDAEDINR.A
											802	128	–	134	411.2254	820.4362	820.4331	3.81	0	59	4.4e-05	1	U	R.FADLVEK.H
											3371	278	–	288	549.2796	1096.5447	1096.5401	4.23	0	61	2e-05	1	U	K.LAFTGSTDTGK.V
											2668	462	–	471	513.7873	1025.5600	1025.5546	5.27	0	77	3e-07	1	U	K.YGLAAGVFTK.N

## Sheet: Ex3_suplement TAIR
			Locus	Name	Score	Mass	Matches:	Sequences	emPAI	Sequence coverage (%)	Characteristic of identified peptides
			AT5G26780.1	SHM2 | serine hydroxymethyltransferase 2 | chr5:9418299-9421725 FORWARD LENGTH=517	256	57443	9	6	0.65	15	Query	Start	–	End	Observed	Mr(expt)	Mr(calc)	ppm	M	Score	Expect	Rank	U	Peptide
											2810	102	–	110	500.2331	998.4516	998.4457	5.92	0	59	2.3e-05	1	U	K.YSEGYPGAR.Y
											12322	167	–	187	459.0325	2290.1263	2290.1165	4.31	0	52	0.00014	1	U	R.IMALDLPHGGHLSHGYQTDTK.K
											12323	167	–	187	764.3835	2290.1288	2290.1165	5.37	0	78	3e-07	1	U	R.IMALDLPHGGHLSHGYQTDTK.K
											9170	189	–	202	830.9281	1659.8417	1659.8331	5.21	0	115	8.5e-11	1	U	K.ISAVSIFFETMPYR.L
											8443	415	–	430	785.4097	1568.8049	1568.7981	4.34	0	104	9.9e-10	1	U	K.NTVPGDVSAMVPGGIR.M
											8444	415	–	430	523.9426	1568.8061	1568.7981	5.10	0	63	1.1e-05	1	U	K.NTVPGDVSAMVPGGIR.M
											2092	431	–	439	467.2470	932.4795	932.4749	4.89	0	60	3.4e-05	1	U	R.MGTPALTSR.G
											2266	431	–	439	475.2448	948.4751	948.4699	5.53	0	56	8.9e-05	1	U	R.MGTPALTSR.G + Oxidation (M)
											3611	502	–	510	533.7853	1065.5561	1065.5495	6.24	0	65	8.6e-06	1	U	K.QFPTIGFEK.E
			AT5G12180.1	CPK17 | calcium-dependent protein kinase 17 | chr5:3937136-3939323 FORWARD LENGTH=528	181	58815	3	2	0.18	4	Query	Start	–	End	Observed	Mr(expt)	Mr(calc)	ppm	M	Score	Expect	Rank	U	Peptide
											5	173	–	179	351.2208	700.4270	700.4231	5.55	0	57	7.1e-05	1		R.AAASLLR.T
											9019	233	–	247	819.4445	1636.8745	1636.8712	2.01	0	124	7.2e-12	1	U	K.DIVGSAYYIAPEVLK.R
											9020	233	–	247	546.6343	1636.8812	1636.8712	6.10	0	102	1.1e-09	1	U	K.DIVGSAYYIAPEVLK.R
			AT5G19360.1	CPK34 | calcium-dependent protein kinase 34 | chr5:6521716-6523780 REVERSE LENGTH=523	172	58505	4	2	0.18	3	Query	Start	–	End	Observed	Mr(expt)	Mr(calc)	ppm	M	Score	Expect	Rank	U	Peptide
											5	168	–	174	351.2208	700.4270	700.4231	5.55	0	57	7.1e-05	1		R.AAASLLR.T
											7076	192	–	203	708.9104	1415.8062	1415.8024	2.69	0	104	6.5e-10	1	U	R.DLKPENFLLLSK.D
											7077	192	–	203	472.9432	1415.8079	1415.8024	3.87	0	79	2e-07	1	U	R.DLKPENFLLLSK.D
											7078	192	–	203	472.9439	1415.8100	1415.8024	5.40	0	82	8.2e-08	1	U	R.DLKPENFLLLSK.D
			AT2G18960.1	AHA1, PMA, OST2, HA1 | H(+)-ATPase 1 | chr2:8221858-8227268 FORWARD LENGTH=949	124	104526	5	5	0.17	6	Query	Start	–	End	Observed	Mr(expt)	Mr(calc)	ppm	M	Score	Expect	Rank	U	Peptide
											10971	140	–	157	978.0321	1954.0496	1954.0411	4.34	0	71	1.2e-06	1	U	K.WSEQEAAILVPGDIVSIK.L
											3322	158	–	167	520.7927	1039.5709	1039.5662	4.54	0	71	1.4e-06	1		K.LGDIIPADAR.L
											1464	168	–	175	442.7606	883.5067	883.5015	5.98	0	65	5.9e-06	1		R.LLEGDPLK.V
											7316	394	–	405	481.2567	1440.7484	1440.7402	5.69	0	57	4.6e-05	1	U	R.EVHFLPFNPVDK.R
											4252	902	–	911	559.2936	1116.5726	1116.5662	5.74	0	61	3.1e-05	1	U	R.ELSEIAEQAK.R
			AT3G04770.1	RPSAb | 40s ribosomal protein SA B | chr3:1309465-1310846 REVERSE LENGTH=332	95	37552	2	2	0.18	5	Query	Start	–	End	Observed	Mr(expt)	Mr(calc)	ppm	M	Score	Expect	Rank	U	Peptide
											2659	69	–	77	491.8031	981.5916	981.5859	5.81	0	90	6.5e-09	1	U	R.VIVAIENPK.D
											2182	126	–	133	470.7974	939.5803	939.5753	5.29	0	52	4.8e-05	1	U	R.LLILTDPR.T
			AT2G13560.1	NAD-ME1 | NAD-dependent malic enzyme 1 | chr2:5650089-5655103 FORWARD LENGTH=623	106	69841	1	1	0.05	2	Query	Start	–	End	Observed	Mr(expt)	Mr(calc)	ppm	M	Score	Expect	Rank	U	Peptide
											7893	215	–	228	750.9164	1499.8182	1499.8096	5.77	0	106	5.6e-10	1	U	K.LDLYVAAAGINPQR.V
			AT1G44575.1	NPQ4, PSBS | Chlorophyll A-B binding family protein | chr1:16871768-16873194 FORWARD LENGTH=265	150	27990	1	1	0.12	6	Query	Start	–	End	Observed	Mr(expt)	Mr(calc)	ppm	M	Score	Expect	Rank	U	Peptide
											8594	72	–	87	792.9029	1583.7913	1583.7832	5.12	0	150	2.4e-14	1	U	K.VEDGIFGTSGGIGFTK.A
			AT4G14030.1	SBP1 | selenium-binding protein 1 | chr4:8098121-8100165 REVERSE LENGTH=490	88	54345	1	1	0.06	2	Query	Start	–	End	Observed	Mr(expt)	Mr(calc)	ppm	M	Score	Expect	Rank	U	Peptide
											6442	403	–	415	672.3568	1342.6990	1342.6915	5.59	0	88	4.6e-08	1	U	R.GGPQMIQLSLDGK.R
			AT3G60100.1	CSY5 | citrate synthase 5 | chr3:22192888-22196246 FORWARD LENGTH=464	137	51876	4	3	0.20	10	Query	Start	–	End	Observed	Mr(expt)	Mr(calc)	ppm	M	Score	Expect	Rank	U	Peptide
											8451	379	–	392	785.9624	1569.9102	1569.9018	5.36	0	82	3.9e-08	1	U	K.LYEVVPPILTELGK.V
											8452	379	–	392	785.9625	1569.9104	1569.9018	5.48	0	80	6e-08	1	U	K.LYEVVPPILTELGK.V
											13050	395	–	417	862.7675	2585.2808	2585.2663	5.62	0	56	4.2e-05	1	U	K.NPWPNVDAHSGVLLNYYGLTEAR.Y
											3965	440	–	449	365.2307	1092.6703	1092.6655	4.37	0	55	1.5e-05	1	U	R.ALGLPLERPK.S
			AT4G15530.1	PPDK | pyruvate orthophosphate dikinase | chr4:8864828-8870727 REVERSE LENGTH=956	65	104690	1	1	0.03	1	Query	Start	–	End	Observed	Mr(expt)	Mr(calc)	ppm	M	Score	Expect	Rank	U	Peptide
											3013	833	–	842	507.7978	1013.5811	1013.5757	5.41	0	65	7.9e-06	1	U	R.AALIADEIAK.E
			AT4G02930.1	| GTP binding Elongation factor Tu family protein | chr4:1295751-1298354 REVERSE LENGTH=454	54	49536	1	1	0.07	1	Query	Start	–	End	Observed	Mr(expt)	Mr(calc)	ppm	M	Score	Expect	Rank	U	Peptide
											1169	173	–	179	426.2602	850.5058	850.5025	3.94	0	54	3e-05	1	U	K.EHILLAR.Q
			AT3G43190.1	SUS4, ATSUS4 | sucrose synthase 4 | chr3:15179204-15182577 REVERSE LENGTH=808	86	93404	4	3	0.11	4	Query	Start	–	End	Observed	Mr(expt)	Mr(calc)	ppm	M	Score	Expect	Rank	U	Peptide
											7062	443	–	453	472.5698	1414.6875	1414.6769	7.48	1	51	0.00019	1	U	K.TKYPDSDIYWK.K
											5308	510	–	520	409.2262	1224.6567	1224.6503	5.21	0	56	6.3e-05	1	U	R.VVHGIDVFDPK.F
											5309	510	–	520	613.3358	1224.6571	1224.6503	5.58	0	60	2.6e-05	1	U	R.VVHGIDVFDPK.F
											5727	602	–	613	635.3645	1268.7144	1268.7089	4.37	0	72	1.1e-06	1	U	R.ELVNLVVVGGDR.R
			AT4G05530.1	IBR1, SDRA | indole-3-butyric acid response 1 | chr4:2816462-2818074 FORWARD LENGTH=254	71	26840	1	1	0.12	3	Query	Start	–	End	Observed	Mr(expt)	Mr(calc)	ppm	M	Score	Expect	Rank	U	Peptide
											877	164	–	171	408.7649	815.5152	815.5116	4.40	0	71	9.8e-07	1	U	K.TALLGLTK.A
			AT3G10370.1	SDP6 | FAD-dependent oxidoreductase family protein | chr3:3216502-3219027 FORWARD LENGTH=629	96	68868	3	3	0.15	4	Query	Start	–	End	Observed	Mr(expt)	Mr(calc)	ppm	M	Score	Expect	Rank	U	Peptide
											5711	129	–	139	634.3407	1266.6668	1266.6608	4.71	0	66	5.6e-06	1	U	K.AVFNLDYGQLK.L
											4212	140	–	148	557.3086	1112.6026	1112.5978	4.32	0	60	2e-05	1	U	K.LVFHALEER.K
											5233	344	–	353	609.3504	1216.6862	1216.6791	5.83	0	69	2.3e-06	1	U	R.VVFMLPWLGR.T
			AT3G27280.1	ATPHB4, PHB4 | prohibitin 4 | chr3:10076904-10078051 FORWARD LENGTH=279	62	30619	1	1	0.11	3	Query	Start	–	End	Observed	Mr(expt)	Mr(calc)	ppm	M	Score	Expect	Rank	U	Peptide
											4744	123	–	133	584.8536	1167.6926	1167.6863	5.36	0	62	6.4e-06	1	U	K.VLPSIGNEVLK.A
			AT1G09640.1	| Translation elongation factor EF1B, gamma chain | chr1:3120162-3122152 FORWARD LENGTH=414	56	46815	1	1	0.07	1	Query	Start	–	End	Observed	Mr(expt)	Mr(calc)	ppm	M	Score	Expect	Rank	U	Peptide
											546	322	–	328	388.7264	775.4383	775.4341	5.48	0	56	8.7e-05	1	U	K.VGGFLQR.M
			AT1G78320.1	ATGSTU23, GSTU23 | glutathione S-transferase TAU 23 | chr1:29467581-29468358 REVERSE LENGTH=220	62	25802	1	1	0.13	3	Query	Start	–	End	Observed	Mr(expt)	Mr(calc)	ppm	M	Score	Expect	Rank	U	Peptide
											3503	97	–	104	529.2561	1056.4977	1056.4916	5.75	0	62	1.3e-05	1	U	R.FWADYIDK.K
			AT3G53990.1	| Adenine nucleotide alpha hydrolases-like superfamily protein | chr3:19989658-19991019 REVERSE LENGTH=160	56	17874	1	1	0.19	4	Query	Start	–	End	Observed	Mr(expt)	Mr(calc)	ppm	M	Score	Expect	Rank	U	Peptide
											1425	102	–	108	440.7217	879.4288	879.4239	5.57	0	56	8.9e-05	1	U	K.LYWGDAR.E
			AT4G39730.1	| Lipase/lipooxygenase, PLAT/LH2 family protein | chr4:18432950-18433581 FORWARD LENGTH=181	58	20353	1	1	0.17	4	Query	Start	–	End	Observed	Mr(expt)	Mr(calc)	ppm	M	Score	Expect	Rank	U	Peptide
											2542	83	–	91	489.7568	977.4991	977.4930	6.19	0	58	5.6e-05	1	U	R.GNLDIFSGR.A
			AT1G50700.1	CPK33 | calcium-dependent protein kinase 33 | chr1:18782214-18784385 FORWARD LENGTH=521	53	58891	1	1	0.06	2	Query	Start	–	End	Observed	Mr(expt)	Mr(calc)	ppm	M	Score	Expect	Rank	U	Peptide
											7094	488	–	500	709.8257	1417.6369	1417.6321	3.37	0	53	6.6e-05	1	U	K.EILSDVDADNDGR.I
			AT5G14780.1	FDH | formate dehydrogenase | chr5:4777043-4779190 FORWARD LENGTH=384	59	42613	1	1	0.08	2	Query	Start	–	End	Observed	Mr(expt)	Mr(calc)	ppm	M	Score	Expect	Rank	U	Peptide
											3411	376	–	384	524.7593	1047.5040	1047.4985	5.27	0	59	3.8e-05	1	U	K.DGELAPQYR.-
			AT5G64370.1	BETA-UP, PYD3 | beta-ureidopropionase | chr5:25739264-25741031 FORWARD LENGTH=408	52	45892	1	1	0.07	2	Query	Start	–	End	Observed	Mr(expt)	Mr(calc)	ppm	M	Score	Expect	Rank	U	Peptide
											7256	174	–	185	717.3986	1432.7827	1432.7748	5.49	0	52	0.00013	1	U	K.YNMVIVSPILER.D
			AT5G11520.1	ASP3, YLS4 | aspartate aminotransferase 3 | chr5:3685257-3687721 REVERSE LENGTH=449	58	49107	1	1	0.07	2	Query	Start	–	End	Observed	Mr(expt)	Mr(calc)	ppm	M	Score	Expect	Rank	U	Peptide
											7441	85	–	97	485.2862	1452.8366	1452.8300	4.55	0	58	1.6e-05	1	U	R.TEEGKPLVLNVVR.K
			AT3G48000.1	ALDH2B4, ALDH2, ALDH2A | aldehyde dehydrogenase 2B4 | chr3:17717082-17719843 REVERSE LENGTH=538	66	58874	3	3	0.11	4	Query	Start	–	End	Observed	Mr(expt)	Mr(calc)	ppm	M	Score	Expect	Rank	U	Peptide
											2245	74	–	81	473.7557	945.4969	945.4920	5.20	0	57	8.5e-05	1	U	K.TFPTLDPR.T
											910	128	–	134	411.2259	820.4373	820.4331	5.18	0	51	0.00024	1	U	R.FADLVEK.H
											4004	278	–	288	549.2807	1096.5469	1096.5401	6.24	0	62	1.8e-05	1	U	K.LAFTGSTDTGK.V

## Sheet: Ex4_Suplement TAIR
			Locus	Name	Score	Mass	Matches:	Sequences	emPAI	Sequence coverage (%)	Characteristic of identified peptides
			AT5G56030.1	HSP81-2, ERD8, HSP90.2, AtHsp90.2 | heat shock protein 81-2 | chr5:22686923-22689433 FORWARD LENGTH=699	472	80244	14	11	0.75	15	Query	Start	–	End	Observed	Mr(expt)	Mr(calc)	ppm	M	Score	Expect	Rank	U	Peptide
											6582	34	–	45	646.3255	1290.6365	1290.6303	4.78	0	90	3.5e-08	1	U	R.ELISNSSDALDK.I
											1210	48	–	54	420.2134	838.4123	838.4072	5.99	0	56	6.3e-05	1	U	R.FESLTDK.S
											1212	48	–	54	839.4209	838.4136	838.4072	7.61	0	62	1.7e-05	1	U	R.FESLTDK.S
											10357	72	–	87	839.9415	1677.8684	1677.8607	4.59	0	129	3.7e-12	1	U	K.TNNTLTIIDSGIGMTK.A
											10491	72	–	87	847.9372	1693.8598	1693.8557	2.45	0	85	9.5e-08	1	U	K.TNNTLTIIDSGIGMTK.A + Oxidation (M)
											6205	88	–	99	628.8540	1255.6934	1255.6884	3.93	0	75	7.3e-07	1	U	K.ADLVNNLGTIAR.S
											6903	180	–	189	662.3094	1322.6043	1322.5990	4.06	0	78	3.2e-07	1	U	K.EDQLEYLEER.R
											3552	278	–	285	510.7397	1019.4649	1019.4600	4.84	0	60	2.2e-05	1	U	K.EEYAAFYK.S
											5760	317	–	326	605.3201	1208.6256	1208.6190	5.46	1	75	9.1e-07	1	U	K.RAPFDLFDTK.K
											3972	318	–	326	527.2695	1052.5245	1052.5179	6.35	0	72	1.8e-06	1	U	R.APFDLFDTK.K
											8954	358	–	371	764.4076	1526.8006	1526.7940	4.29	0	130	2.4e-12	1	U	K.GIVDSEDLPLNISR.E
											5311	418	–	427	584.7915	1167.5684	1167.5632	4.43	0	82	2.1e-07	1	U	K.LGIHEDSQNR.T
											5312	418	–	427	390.1971	1167.5696	1167.5632	5.45	0	56	7.1e-05	1	U	K.LGIHEDSQNR.T
											4937	472	–	481	567.2986	1132.5826	1132.5764	5.45	0	91	2.9e-08	1	U	K.AVENSPFLEK.L
			AT5G12180.1	CPK17 | calcium-dependent protein kinase 17 | chr5:3937136-3939323 FORWARD LENGTH=528	161	58815	3	2	0.18	4	Query	Start	–	End	Observed	Mr(expt)	Mr(calc)	ppm	M	Score	Expect	Rank	U	Peptide
											11	173	–	179	351.2205	700.4264	700.4231	4.61	0	58	5.8e-05	1		R.AAASLLR.T
											10006	233	–	247	819.4450	1636.8755	1636.8712	2.64	0	113	8.2e-11	1	U	K.DIVGSAYYIAPEVLK.R
											10007	233	–	247	546.6336	1636.8791	1636.8712	4.82	0	92	1e-08	1	U	K.DIVGSAYYIAPEVLK.R
			AT5G19360.1	CPK34 | calcium-dependent protein kinase 34 | chr5:6521716-6523780 REVERSE LENGTH=523	149	58505	2	3	0.18	3	Query	Start	–	End	Observed	Mr(expt)	Mr(calc)	ppm	M	Score	Expect	Rank	U	Peptide
											11	168	–	174	351.2205	700.4264	700.4231	4.61	0	58	5.8e-05	1		R.AAASLLR.T
											7788	192	–	203	708.9112	1415.8079	1415.8024	3.89	0	103	6.7e-10	1	U	R.DLKPENFLLLSK.D
											7789	192	–	203	472.9435	1415.8088	1415.8024	4.51	0	89	2e-08	1	U	R.DLKPENFLLLSK.D
			AT4G24190.1	SHD, HSP90.7, AtHsp90.7, AtHsp90-7 | Chaperone protein htpG family protein | chr4:12551902-12555851 REVERSE LENGTH=823	155	94192	3	3	0.11	4	Query	Start	–	End	Observed	Mr(expt)	Mr(calc)	ppm	M	Score	Expect	Rank	U	Peptide
											8921	88	–	100	762.4149	1522.8152	1522.8065	5.72	0	61	2.2e-05	1	U	R.LMDIIINSLYSNK.D
											6399	106	–	117	638.3276	1274.6407	1274.6354	4.18	0	90	2.8e-08	1	U	R.ELISNASDALDK.I
											9183	423	–	435	776.4052	1550.7959	1550.7868	5.84	0	107	5.1e-10	1	U	R.VFISDEFDELLPK.Y
			AT1G44575.1	NPQ4, PSBS | Chlorophyll A-B binding family protein | chr1:16871768-16873194 FORWARD LENGTH=265	229	27990	2	2	0.25	12	Query	Start	–	End	Observed	Mr(expt)	Mr(calc)	ppm	M	Score	Expect	Rank	U	Peptide
											9507	72	–	87	792.9017	1583.7888	1583.7832	3.53	0	138	4.2e-13	1	U	K.VEDGIFGTSGGIGFTK.A
											10967	96	–	113	874.9883	1747.9620	1747.9542	4.48	0	141	1.1e-13	1	U	R.VAMIGFAASLLGEALTGK.G
			AT3G60100.1	CSY5 | citrate synthase 5 | chr3:22192888-22196246 FORWARD LENGTH=464	80	51876	2	2	0.13	5	Query	Start	–	End	Observed	Mr(expt)	Mr(calc)	ppm	M	Score	Expect	Rank	U	Peptide
											9358	379	–	392	785.9623	1569.9100	1569.9018	5.23	0	70	5.7e-07	1	U	K.LYEVVPPILTELGK.V
											4486	440	–	449	365.2308	1092.6706	1092.6655	4.64	0	55	1.4e-05	1	U	R.ALGLPLERPK.S
			AT1G71220.1	EBS1, UGGT, PSL2 | UDP-glucose:glycoprotein glucosyltransferases	75	182426	1	1	0.02	0.5	Query	Start	–	End	Observed	Mr(expt)	Mr(calc)	ppm	M	Score	Expect	Rank	U	Peptide
											6556	1399	–	1409	644.8548	1287.6951	1287.7187	-18.3	0	75	1e-06	1	U	K.VIFVDADQIIR.T
			AT4G15530.1	PPDK | pyruvate orthophosphate dikinase | chr4:8864828-8870727 REVERSE LENGTH=956	64	104690	1	1	0.03	1	Query	Start	–	End	Observed	Mr(expt)	Mr(calc)	ppm	M	Score	Expect	Rank	U	Peptide
											3483	833	–	842	507.7981	1013.5817	1013.5757	5.94	0	64	1.1e-05	1	U	R.AALIADEIAK.E
			AT4G02930.1	| GTP binding Elongation factor Tu family protein | chr4:1295751-1298354 REVERSE LENGTH=454	56	49563	1	1	0.07	1	Query	Start	–	End	Observed	Mr(expt)	Mr(calc)	ppm	M	Score	Expect	Rank	U	Peptide
											1334	173	–	179	426.2609	850.5073	850.5025	5.68	0	56	1.6e-05	1	U	K.EHILLAR.Q
			AT3G43190.1	SUS4, ATSUS4 | sucrose synthase 4 | chr3:15179204-15182577 REVERSE LENGTH=808	73	93404	1	1	0.04	1	Query	Start	–	End	Observed	Mr(expt)	Mr(calc)	ppm	M	Score	Expect	Rank	U	Peptide
											6354	602	–	613	635.3656	1268.7166	1268.7089	6.11	0	73	8.5e-07	1	U	R.ELVNLVVVGGDR.R
			AT4G05530.1	IBR1, SDRA | indole-3-butyric acid response 1 | chr4:2816462-2818074 FORWARD LENGTH=254	69	26840	1	1	0.12	3	Query	Start	–	End	Observed	Mr(expt)	Mr(calc)	ppm	M	Score	Expect	Rank	U	Peptide
											967	164	–	171	408.7646	815.5147	815.5116	3.78	0	69	1.7e-06	1	U	K.TALLGLTK.A
			AT3G01290.1	| SPFH/Band 7/PHB domain-containing membrane-associated protein family | chr3:88252-89356 REVERSE LENGTH=285	69	31485	1	1	0.11	3	Query	Start	–	End	Observed	Mr(expt)	Mr(calc)	ppm	M	Score	Expect	Rank	U	Peptide
											5856	112	–	121	610.8135	1219.6124	1219.6085	3.25	0	69	4.4e-06	1	U	K.LNLDDVFEQK.N
			AT3G27280.1	ATPHB4, PHB4 | prohibitin 4 | chr3:10076904-10078051 FORWARD LENGTH=279	58	30619	1	1	0.11	3	Query	Start	–	End	Observed	Mr(expt)	Mr(calc)	ppm	M	Score	Expect	Rank	U	Peptide
											5316	123	–	133	584.8533	1167.6920	1167.6863	4.90	0	58	1.5e-05	1	U	K.VLPSIGNEVLK.A
			AT1G09640.1	| Translation elongation factor EF1B, gamma chain | chr1:3120162-3122152 FORWARD LENGTH=414	59	46815	1	1	0.07	1	Query	Start	–	End	Observed	Mr(expt)	Mr(calc)	ppm	M	Score	Expect	Rank	U	Peptide
											616	322	–	328	388.7263	775.4381	775.4341	5.22	0	59	4.2e-05	1	U	K.VGGFLQR.M
			AT5G64040.1	PSAN | photosystem I reaction center subunit PSI-N, chloroplast, putative / PSI-N, putative (PSAN) | chr5:25628724-25629409 REVERSE LENGTH=171	58	18647	1	1	0.18	5	Query	Start	–	End	Observed	Mr(expt)	Mr(calc)	ppm	M	Score	Expect	Rank	U	Peptide
											3408	108	–	117	504.2693	1006.5240	1006.5196	4.38	0	58	6.1e-05	1	U	R.LATSGANFAR.A
			AT5G14780.1	FDH | formate dehydrogenase | chr5:4777043-4779190 FORWARD LENGTH=384	64	42613	1	1	0.08	2	Query	Start	–	End	Observed	Mr(expt)	Mr(calc)	ppm	M	Score	Expect	Rank	U	Peptide
											3907	376	–	384	524.7593	1047.5041	1047.4985	5.35	0	64	1.2e-05	1	U	K.DGELAPQYR.-

## Sheet: Ex5_Suplement TAIR
			Locus	Name	Score	Mass	Matches:	Sequences	emPAI	Sequence coverage (%)		Characteristic of identified peptides
			AT5G56030.1	HSP81-2, ERD8, HSP90.2, AtHsp90.2 | heat shock protein 81-2 | chr5:22686923-22689433 FORWARD LENGTH=699	386	80244	11	10	0.55	14	Query	Start	–	End	Observed	Mr(expt)	Mr(calc)	ppm	M	Score	Expect	Rank	U	Peptide
											6666	34	–	45	646.3256	1290.6366	1290.6303	4.86	0	86	7.5e-08	1	U	R.ELISNSSDALDK.I
											1320	48	–	54	420.2137	838.4129	838.4072	6.78	0	53	0.00013	1	U	R.FESLTDK.S
											10417	72	–	87	839.9409	1677.8672	1677.8607	3.87	0	125	8.8e-12	1	U	K.TNNTLTIIDSGIGMTK.A
											6293	88	–	99	628.8551	1255.6956	1255.6884	5.70	0	58	4.4e-05	1	U	K.ADLVNNLGTIAR.S
											7005	180	–	189	662.3100	1322.6054	1322.5990	4.89	0	88	3.3e-08	1	U	K.EDQLEYLEER.R
											4185	318	–	326	527.2695	1052.5244	1052.5179	6.19	0	71	2.4e-06	1	U	R.APFDLFDTK.K
											9043	358	–	371	764.4080	1526.8014	1526.7940	4.81	0	123	1.1e-11	1	U	K.GIVDSEDLPLNISR.E
											5449	418	–	427	584.7909	1167.5672	1167.5632	3.42	0	86	7.6e-08	1	U	K.LGIHEDSQNR.T
											5450	418	–	427	390.1967	1167.5684	1167.5632	4.42	0	60	2.9e-05	1	U	K.LGIHEDSQNR.T
											6330	471	–	481	631.3469	1260.6792	1260.6714	6.18	1	62	1.9e-05	1	U	K.KAVENSPFLEK.L
											5099	472	–	481	567.2991	1132.5837	1132.5764	6.44	0	91	3.1e-08	1	U	K.AVENSPFLEK.L
			AT5G12180.1	CPK17 | calcium-dependent protein kinase 17 | chr5:3937136-3939323 FORWARD LENGTH=528	141	58815	2	1	0.11	2	Query	Start	–	End	Observed	Mr(expt)	Mr(calc)	ppm	M	Score	Expect	Rank	U	Peptide
											10049	233	–	247	819.4447	1636.8749	1636.8712	2.28	0	113	9.8e-11	1	U	K.DIVGSAYYIAPEVLK.R
											10050	233	–	247	546.6332	1636.8777	1636.8712	3.98	0	79	2.4e-07	1	U	K.DIVGSAYYIAPEVLK.R
			AT5G19360.1	CPK34 | calcium-dependent protein kinase 34 | chr5:6521716-6523780 REVERSE LENGTH=523	126	58505	2	1	0.12	2	Query	Start	–	End	Observed	Mr(expt)	Mr(calc)	ppm	M	Score	Expect	Rank	U	Peptide
											7934	192	–	203	708.9112	1415.8079	1415.8024	3.92	0	100	1.5e-09	1	U	R.DLKPENFLLLSK.D
											7935	192	–	203	472.9436	1415.8091	1415.8024	4.74	0	75	4.2e-07	1	U	R.DLKPENFLLLSK.D
			AT4G24190.1	SHD, HSP90.7, AtHsp90.7, AtHsp90-7 | Chaperone protein htpG family protein | chr4:12551902-12555851 REVERSE LENGTH=823	144	94192	2	2	0.07	2	Query	Start	–	End	Observed	Mr(expt)	Mr(calc)	ppm	M	Score	Expect	Rank	U	Peptide
											6499	106	–	117	638.3280	1274.6414	1274.6354	4.75	0	91	2.7e-08	1	U	R.ELISNASDALDK.I
											9256	423	–	435	776.4054	1550.7963	1550.7868	6.12	0	106	6.9e-10	1	U	R.VFISDEFDELLPK.Y
			AT4G14030.1		58	54345	1	1	0.06	2	Query	Start	–	End	Observed	Mr(expt)	Mr(calc)	ppm	M	Score	Expect	Rank	U	Peptide
											7222	403	–	415	672.3560	1342.6975	1342.6915	4.46	0	58	4e-05	1	U	R.GGPQMIQLSLDGK.R
			AT3G60100.1	CSY5 | citrate synthase 5 | chr3:22192888-22196246 FORWARD LENGTH=464	83	51876	2	2	0.13	5	Query	Start	–	End	Observed	Mr(expt)	Mr(calc)	ppm	M	Score	Expect	Rank	U	Peptide
											9406	379	–	392	785.9620	1569.9094	1569.9018	4.85	0	67	1.3e-06	1	U	K.LYEVVPPILTELGK.V
											4673	440	–	449	365.2309	1092.6709	1092.6655	4.95	0	61	3.6e-06	1	U	R.ALGLPLERPK.S
			AT4G15530.1	PPDK | pyruvate orthophosphate dikinase | chr4:8864828-8870727 REVERSE LENGTH=956	76	104690	1	1	0.03	1	Query	Start	–	End	Observed	Mr(expt)	Mr(calc)	ppm	M	Score	Expect	Rank	U	Peptide
											3633	833	–	842	507.7979	1013.5812	1013.5757	5.45	0	76	5.4e-07	1	U	R.AALIADEIAK.E
			AT3G43190.1	SUS4, ATSUS4 | sucrose synthase 4 | chr3:15179204-15182577 REVERSE LENGTH=808	73	93404	1	1	0.04	1	Query	Start	–	End	Observed	Mr(expt)	Mr(calc)	ppm	M	Score	Expect	Rank	U	Peptide
											6448	602	–	613	635.3656	1268.7166	1268.7089	6.07	0	73	8.4e-07	1	U	R.ELVNLVVVGGDR.R
			AT3G01290.1	| SPFH/Band 7/PHB domain-containing membrane-associated protein family | chr3:88252-89356 REVERSE LENGTH=285	64	31485	1	1	0.11	3	Query	Start	–	End	Observed	Mr(expt)	Mr(calc)	ppm	M	Score	Expect	Rank	U	Peptide
											5953	112	–	121	610.8115	1219.6084	1219.6085	-0.042	0	64	1.6e-05	1	U	K.LNLDDVFEQK.N
			AT1G09640.1	| Translation elongation factor EF1B, gamma chain | chr1:3120162-3122152 FORWARD LENGTH=414	57	46815	1	1	0.07	1	Query	Start	–	End	Observed	Mr(expt)	Mr(calc)	ppm	M	Score	Expect	Rank	U	Peptide
											678	322	–	328	388.7267	775.4389	775.4341	6.28	0	57	7.3e-05	1	U	K.VGGFLQR.M
			AT3G15730.1	PLDALPHA1, PLD | phospholipase D alpha 1 | chr3:5330835-5333474 FORWARD LENGTH=810	71	92158	1	1	0.04	1	Query	Start	–	End	Observed	Mr(expt)	Mr(calc)	ppm	M	Score	Expect	Rank	U	Peptide
											6151	97	–	108	621.3307	1240.6469	1240.6412	4.65	0	71	2.1e-06	1	U	K.DDNPIGATLIGR.A
			AT5G64040.1	PSAN | photosystem I reaction center subunit PSI-N, chloroplast, putative / PSI-N, putative (PSAN) | chr5:25628724-25629409 REVERSE LENGTH=171	66	18647	1	1	0.18	5	Query	Start	–	End	Observed	Mr(expt)	Mr(calc)	ppm	M	Score	Expect	Rank	U	Peptide
											3563	108	–	117	504.2695	1006.5244	1006.5196	4.82	0	66	1e-05	1	U	R.LATSGANFAR.A
			AT5G14780.1	FDH | formate dehydrogenase | chr5:4777043-4779190 FORWARD LENGTH=384	54	42613	1	1	0.08	2	Query	Start	–	End	Observed	Mr(expt)	Mr(calc)	ppm	M	Score	Expect	Rank	U	Peptide
											4128	376	–	384	524.7596	1047.5046	1047.4985	5.81	0	54	0.00011	1	U	K.DGELAPQYR.-
			AT5G64370.1	BETA-UP, PYD3 | beta-ureidopropionase | chr5:25739264-25741031 FORWARD LENGTH=408	56	45892	1	1	0.07	2	Query	Start	–	End	Observed	Mr(expt)	Mr(calc)	ppm	M	Score	Expect	Rank	U	Peptide
											8111	174	–	185	717.3996	1432.7846	1432.7748	6.88	0	56	5.1e-05	1	U	K.YNMVIVSPILER.D
			AT5G11520.1	ASP3, YLS4 | aspartate aminotransferase 3 | chr5:3685257-3687721 REVERSE LENGTH=449	54	49107	1	1	0.07	2	Query	Start	–	End	Observed	Mr(expt)	Mr(calc)	ppm	M	Score	Expect	Rank	U	Peptide
											8307	85	–	97	485.2862	1452.8369	1452.8300	4.71	0	54	3.7e-05	1	U	R.TEEGKPLVLNVVR.K

## Sheet: Ex6_Suplement TAIR
		Locus	Name	Score	Mass	Matches:	Sequences	emPAI	Sequence coverage (%)	Characteristic of identified peptides
		AT5G12180.1	CPK17 | calcium-dependent protein kinase 17 | chr5:3937136-3939323 FORWARD LENGTH=528	508	58815	8	3	0.24	4	Query	Start	–	End	Observed	Mr(expt)	Mr(calc)	ppm	M	Score	Expect	Rank	U	Peptide
										9000	233	–	247	819.4517	1636.8889	1636.8712	10.8	0	45	0.00064	1	U	K.DIVGSAYYIAPEVLK.R
										10152	233	–	248	598.6674	1792.9805	1792.9723	4.55	1	105	5.1e-10	1	U	K.DIVGSAYYIAPEVLKR.K
										10153	233	–	248	598.6681	1792.9826	1792.9723	5.74	1	114	6.1e-11	1	U	K.DIVGSAYYIAPEVLKR.K
										10154	233	–	248	897.4997	1792.9849	1792.9723	7.02	1	116	4e-11	1	U	K.DIVGSAYYIAPEVLKR.K
										10155	233	–	248	897.5007	1792.9869	1792.9723	8.12	1	109	1.7e-10	1	U	K.DIVGSAYYIAPEVLKR.K
										10156	233	–	248	598.6697	1792.9874	1792.9723	8.40	1	73	7.6e-07	1	U	K.DIVGSAYYIAPEVLKR.K
										675	311	–	317	402.7028	803.3911	803.3847	7.98	0	57	7.1e-05	1		K.MLNSDPK.Q
										676	311	–	317	402.7032	803.3918	803.3847	8.87	0	55	0.00013	1		K.MLNSDPK.Q
		AT5G19360.1	CPK34 | calcium-dependent protein kinase 34 | chr5:6521716-6523780 REVERSE LENGTH=523	281	58505	6	2	0.18	3	Query	Start	–	End	Observed	Mr(expt)	Mr(calc)	ppm	M	Score	Expect	Rank	U	Peptide
										6886	192	–	203	472.9438	1415.8095	1415.8024	4.99	0	73	7.7e-07	1	U	R.DLKPENFLLLSK.D
										6887	192	–	203	472.9441	1415.8106	1415.8024	5.80	0	73	7.7e-07	1	U	R.DLKPENFLLLSK.D
										6888	192	–	203	472.9443	1415.8110	1415.8024	6.05	0	73	7.7e-07	1	U	R.DLKPENFLLLSK.D
										6889	192	–	203	708.9132	1415.8118	1415.8024	6.66	0	77	2.9e-07	1	U	R.DLKPENFLLLSK.D
										675	306	–	312	402.7028	803.3911	803.3847	7.98	0	57	7.1e-05	1		K.MLNSDPK.Q
										676	306	–	312	402.7032	803.3918	803.3847	8.87	0	55	0.00013	1		K.MLNSDPK.Q
		AT3G04770.1	RPSAb | 40s ribosomal protein SA B | chr3:1309465-1310846 REVERSE LENGTH=332	310	37552	8	4	0.66	9	Query	Start	–	End	Observed	Mr(expt)	Mr(calc)	ppm	M	Score	Expect	Rank	U	Peptide
										2214	69	–	77	491.8031	981.5916	981.5859	5.90	0	61	5.3e-06	1	U	R.VIVAIENPK.D
										13484	69	–	90	822.8040	2465.3903	2465.3754	6.05	1	62	3.8e-06	1	U	R.VIVAIENPKDIIVQSARPYGQR.A
										13485	69	–	90	617.3549	2465.3905	2465.3754	6.10	1	91	4.9e-09	1	U	R.VIVAIENPKDIIVQSARPYGQR.A
										13486	69	–	90	822.8042	2465.3907	2465.3754	6.19	1	51	4.7e-05	1	U	R.VIVAIENPKDIIVQSARPYGQR.A
										7806	78	–	90	751.9119	1501.8092	1501.8001	6.06	0	37	0.0064	1	U	K.DIIVQSARPYGQR.A
										7807	78	–	90	501.6104	1501.8094	1501.8001	6.17	0	29	0.04	1	U	K.DIIVQSARPYGQR.A
										1741	126	–	133	470.7973	939.5800	939.5753	5.01	0	63	3.2e-06	1		R.LLILTDPR.T
										1742	126	–	133	470.7974	939.5803	939.5753	5.29	0	63	3.2e-06	1		R.LLILTDPR.T
		AT2G13560.1	NAD-ME1 | NAD-dependent malic enzyme 1 | chr2:5650089-5655103 FORWARD LENGTH=623	139	69841	2	2	0.1	4	Query	Start	–	End	Observed	Mr(expt)	Mr(calc)	ppm	M	Score	Expect	Rank	U	Peptide
										12192	305	–	326	725.7260	2174.1563	2174.1154	18.8	0	134	8.4e-13	1	U	R.MFNDDVQGTAGVAIAGLLGAVR.A
										243	562	–	567	373.2348	744.4550	744.4494	7.57	1	32	0.025	1	U	R.IRDITK.R
		AT4G14030.1	SBP1 | selenium-binding protein 1 | chr4:8098121-8100165 REVERSE LENGTH=490	114	54345	2	2	0.12	5	Query	Start	–	End	Observed	Mr(expt)	Mr(calc)	ppm	M	Score	Expect	Rank	U	Peptide
										5978	121	–	131	660.3588	1318.7030	1318.6881	11.3	1	57	6.3e-05	1	U	R.IYAIDTKENPR.A
										7779	403	–	416	500.6074	1498.8004	1498.7926	5.21	1	84	9.5e-08	1	U	R.GGPQMIQLSLDGKR.L
		AT3G60100.1	CSY5 | citrate synthase 5 | chr3:22192888-22196246 FORWARD LENGTH=464	119	51876	2	1	0.06	2	Query	Start	–	End	Observed	Mr(expt)	Mr(calc)	ppm	M	Score	Expect	Rank	U	Peptide
										3517	440	–	449	365.2312	1092.6717	1092.6655	5.72	0	71	3.7e-07	1	U	R.ALGLPLERPK.S
										3518	440	–	449	365.2312	1092.6718	1092.6655	5.77	0	67	8.6e-07	1	U	R.ALGLPLERPK.S
		AT4G02930.1	| GTP binding Elongation factor Tu family protein | chr4:1295751-1298354 REVERSE LENGTH=454	31	49563	1	1	0.07	1	Query	Start	–	End	Observed	Mr(expt)	Mr(calc)	ppm	M	Score	Expect	Rank	U	Peptide
										1079	173	–	179	426.2623	850.5100	850.5025	8.85	0	31	0.006	1	U	K.EHILLAR.Q
		AT3G43190.1	SUS4, ATSUS4 | sucrose synthase 4 | chr3:15179204-15182577 REVERSE LENGTH=808
		AT1G78320.1	ATGSTU23, GSTU23 | glutathione S-transferase TAU 23 | chr1:29467581-29468358 REVERSE LENGTH=220	87	25802	3	1	0.28	4	Query	Start	–	End	Observed	Mr(expt)	Mr(calc)	ppm	M	Score	Expect	Rank	U	Peptide
										4586	97	–	105	593.3031	1184.5917	1184.5866	4.33	1	48	0.00086	1	U	R.FWADYIDKK.T
										4587	97	–	105	395.8718	1184.5937	1184.5866	5.99	1	56	0.00013	1	U	R.FWADYIDKK.T
										4588	97	–	105	395.8721	1184.5945	1184.5866	6.70	1	40	0.0043	1	U	R.FWADYIDKK.T
		AT5G14780.1	FDH | formate dehydrogenase | chr5:4777043-4779190 FORWARD LENGTH=384	52	42613	2	2	0.16	4	Query	Start	–	End	Observed	Mr(expt)	Mr(calc)	ppm	M	Score	Expect	Rank	U	Peptide
										1903	282	–	290	478.2909	954.5673	954.5611	6.58	0	46	0.00027	1	U	K.GVLIVNNAR.G
										3022	376	–	384	524.7595	1047.5045	1047.4985	5.77	0	32	0.03	1	U	K.DGELAPQYR.-
		AT3G48000.1	ALDH2B4, ALDH2, ALDH2A | aldehyde dehydrogenase 2B4 | chr3:17717082-17719843 REVERSE LENGTH=538	73	58874	3	2	0.11	3	Query	Start	–	End	Observed	Mr(expt)	Mr(calc)	ppm	M	Score	Expect	Rank	U	Peptide
										1815	74	–	81	473.7562	945.4978	945.4920	6.18	0	44	0.0022	1		K.TFPTLDPR.T
										1816	74	–	81	473.7563	945.4980	945.4920	6.39	0	42	0.0033	1		K.TFPTLDPR.T
										2746	462	–	471	513.7840	1025.5534	1025.5546	-1.10	0	35	0.0064	1	U	K.YGLAAGVFTK.N

## Sheet: Ex7_Suplement  TAIR
			Locus	Name	Score	Mass	Matches:	Sequences	emPAI	Sequence coverage (%)	Characteristic of identified peptides
			AT5G12180.1	CPK17 | calcium-dependent protein kinase 17 | chr5:3937136-3939323 FORWARD LENGTH=528	451	58815	12	7	0.54	7	Query	Start	–	End	Observed	Mr(expt)	Mr(calc)	ppm	M	Score	Expect	Rank	U	Peptide
											8	173	–	179	351.2213	700.4281	700.4231	7.03	0	58	0.0008	1		R.AAASLLR.T
											9	173	–	179	351.2217	700.4289	700.4231	8.23	0	55	0.0016	1		R.AAASLLR.T
											9372	233	–	247	819.4509	1636.8872	1636.8712	9.79	0	52	0.0018	1	U	K.DIVGSAYYIAPEVLK.R
											10569	233	–	248	897.5008	1792.9869	1792.9723	8.17	1	102	1.3e-08	1	U	K.DIVGSAYYIAPEVLKR.K
											10570	233	–	248	598.6698	1792.9877	1792.9723	8.57	1	119	3.1e-10	1	U	K.DIVGSAYYIAPEVLKR.K
											10571	233	–	248	897.5024	1792.9902	1792.9723	9.97	1	123	1.1e-10	1	U	K.DIVGSAYYIAPEVLKR.K
											10572	233	–	248	598.6709	1792.9908	1792.9723	10.3	1	69	2.4e-05	1	U	K.DIVGSAYYIAPEVLKR.K
											3499	240	–	248	544.8302	1087.6458	1087.6389	6.31	1	72	1.1e-05	1	U	Y.YIAPEVLKR.K
											1660	241	–	248	309.2010	924.5813	924.5756	6.13	1	33	0.028	1	U	Y.IAPEVLKR.K
											1661	241	–	248	309.2011	924.5815	924.5756	6.36	1	32	0.036	1	U	Y.IAPEVLKR.K
											1197	378	–	384	434.7377	867.4608	867.4524	9.64	1	42	0.026	1		M.GLKEMFK.G + Oxidation (M)
											2307	469	–	476	494.2618	986.5091	986.5032	5.99	0	55	0.0018	1		M.EELEQALR.E
			AT5G19360.1	CPK34 | calcium-dependent protein kinase 34 | chr5:6521716-6523780 REVERSE LENGTH=523	135	58505	5	4	0.24	6	Query	Start	–	End	Observed	Mr(expt)	Mr(calc)	ppm	M	Score	Expect	Rank	U	Peptide
											8	168	–	174	351.2213	700.4281	700.4231	7.03	0	58	0.0008	1		R.AAASLLR.T
											9	168	–	174	351.2217	700.4289	700.4231	8.23	0	55	0.0016	1		R.AAASLLR.T
											7143	192	–	203	472.9448	1415.8127	1415.8024	7.30	0	77	3.7e-06	1	U	R.DLKPENFLLLSK.D
											1197	373	–	379	434.7377	867.4608	867.4524	9.64	1	42	0.026	1		M.GLKEMFK.G + Oxidation (M)
											2307	464	–	471	494.2618	986.5091	986.5032	5.99	0	55	0.0018	1		T.EELEQALR.E
			AT3G04770.1	RPSAb | 40s ribosomal protein SA B | chr3:1309465-1310846 REVERSE LENGTH=332	244	37552	6	5	0.52	9	Query	Start	–	End	Observed	Mr(expt)	Mr(calc)	ppm	M	Score	Expect	Rank	U	Peptide
											2258	69	–	77	491.8041	981.5937	981.5859	8.01	0	51	0.00072	1	U	R.VIVAIENPK.D
											12624	69	–	87	709.0773	2124.2101	2124.1943	7.46	1	123	5e-11	1	U	R.VIVAIENPKDIIVQSARPY.G
											14171	69	–	90	617.3568	2465.3979	2465.3754	9.14	1	72	4.6e-06	1	U	R.VIVAIENPKDIIVQSARPYGQR.A
											4341	78	–	87	581.3217	1160.6288	1160.6190	8.47	0	45	0.015	1	U	K.DIIVQSARPY.G
											1814	126	–	133	470.7985	939.5825	939.5753	7.69	0	63	3.5e-05	1		R.LLILTDPR.T
											1815	126	–	133	470.7990	939.5834	939.5753	8.65	0	47	0.0014	1		R.LLILTDPR.T
			AT2G13560.1	NAD-ME1 | NAD-dependent malic enzyme 1 | chr2:5650089-5655103 FORWARD LENGTH=623	436	69841	6	3	0.15	7	Query	Start	–	End	Observed	Mr(expt)	Mr(calc)	ppm	M	Score	Expect	Rank	U	Peptide
											8095	215	–	228	750.9176	1499.8207	1499.8096	7.39	0	46	0.0081	1	U	K.LDLYVAAAGINPQR.V
											12832	305	–	326	725.7244	2174.1513	2174.1154	16.5	0	154	1.5e-13	1	U	R.MFNDDVQGTAGVAIAGLLGAVR.A
											12833	305	–	326	725.7245	2174.1518	2174.1154	16.7	0	162	2.5e-14	1	U	R.MFNDDVQGTAGVAIAGLLGAVR.A
											12834	305	–	326	725.7314	2174.1723	2174.1154	26.2	0	149	3.6e-13	1	U	R.MFNDDVQGTAGVAIAGLLGAVR.A
											5466	327	–	337	420.5608	1258.6607	1258.6492	9.12	0	53	0.003	1	U	R.AQGRPMIDFPK.M
											5467	327	–	337	420.5610	1258.6611	1258.6492	9.40	0	50	0.0057	1	U	R.AQGRPMIDFPK.M
			AT4G14030.1	SBP1 | selenium-binding protein 1 | chr4:8098121-8100165 REVERSE LENGTH=490	234	54345	5	3	0.19	7	Query	Start	–	End	Observed	Mr(expt)	Mr(calc)	ppm	M	Score	Expect	Rank	U	Peptide
											4982	110	–	120	609.3719	1216.7293	1216.7179	9.33	0	94	3.6e-08	1	U	R.YLVLPSLISGR.I
											4983	110	–	120	609.3720	1216.7295	1216.7179	9.49	0	74	3.1e-06	1	U	R.YLVLPSLISGR.I
											6173	121	–	131	440.5742	1318.7007	1318.6881	9.60	1	51	0.004	1	U	R.IYAIDTKENPR.A
											6174	121	–	131	440.5743	1318.7011	1318.6881	9.90	1	57	0.001	1	U	R.IYAIDTKENPR.A
											8087	403	–	416	500.6087	1498.8043	1498.7926	7.82	1	94	1.4e-07	1	U	R.GGPQMIQLSLDGKR.L
			AT3G60100.1	CSY5 | citrate synthase 5 | chr3:22192888-22196246 FORWARD LENGTH=464	43	51876	1	1	0.06
										2	Query	Start	–	End	Observed	Mr(expt)	Mr(calc)	ppm	M	Score	Expect	Rank	U	Peptide
											3573	440	–	449	547.3434	1092.6723	1092.6655	6.25	0	43	0.0024	1	U	R.ALGLPLERPK.S
			AT4G02930.1	| GTP binding Elongation factor Tu family protein | chr4:1295751-1298354 REVERSE LENGTH=454	110	49563	3	2	0.14	4	Query	Start	–	End	Observed	Mr(expt)	Mr(calc)	ppm	M	Score	Expect	Rank	U	Peptide
											10346	131	–	145	440.1971	1756.7594	1756.7450	8.21	0	108	1.7e-08	1		R.HYAHVDCPGHADYVK.N
											1112	173	–	179	426.2609	850.5073	850.5025	5.70	0	35	0.034	1	U	K.EHILLAR.Q
											1113	173	–	179	426.2613	850.5080	850.5025	6.53	0	35	0.034	1	U	K.EHILLAR.Q
			AT1G78320.1	ATGSTU23, GSTU23 | glutathione S-transferase TAU 23 | chr1:29467581-29468358 REVERSE LENGTH=220	50	25802	1	1	0.13	4	Query	Start	–	End	Observed	Mr(expt)	Mr(calc)	ppm	M	Score	Expect	Rank	U	Peptide
											4614	97	–	105	395.8730	1184.5972	1184.5866	8.93	1	50	0.0058	1	U	R.FWADYIDKK.T
			AT5G14780.1	FDH | formate dehydrogenase | chr5:4777043-4779190 FORWARD LENGTH=384	202	42613	6	5	0.45	8	Query	Start	–	End	Observed	Mr(expt)	Mr(calc)	ppm	M	Score	Expect	Rank	U	Peptide
											1966	37	–	44	477.2977	952.5809	952.5746	6.62	1	65	2.6e-05	1	U	K.KIVGVFYK.A
											846	38	–	44	413.2509	824.4871	824.4796	9.12	0	55	0.00039	1	U	K.IVGVFYK.A
											847	38	–	44	413.2513	824.4879	824.4796	10.1	0	52	0.0008	1	U	K.IVGVFYK.A
											619	192	–	198	398.2016	794.3886	794.3810	9.59	0	66	0.00018	1	U	R.AYDLEGK.T
											1985	282	–	290	478.2912	954.5679	954.5611	7.18	0	78	2.4e-06	1	U	K.GVLIVNNAR.G
											3060	376	–	384	524.7610	1047.5074	1047.4985	8.46	0	65	0.00026	1	U	K.DGELAPQYR.-
			AT3G48000.1	ALDH2B4, ALDH2, ALDH2A | aldehyde dehydrogenase 2B4 | chr3:17717082-17719843 REVERSE LENGTH=538	145	58874	4	3	0.18	5	Query	Start	–	End	Observed	Mr(expt)	Mr(calc)	ppm	M	Score	Expect	Rank	U	Peptide
											1891	74	–	81	473.7572	945.4998	945.4920	8.23	0	46	0.014	1	U	K.TFPTLDPR.T
											6555	297	–	309	452.6049	1354.7929	1354.7820	8.07	0	50	0.0013	1	U	N.SNLKPVTLELGGK.S
											6556	297	–	309	452.6056	1354.7949	1354.7820	9.53	0	67	2.7e-05	1	U	N.SNLKPVTLELGGK.S
											2834	462	–	471	513.7918	1025.5690	1025.5546	14.0	0	81	2e-06	1	U	K.YGLAAGVFTK.N
			AT3G43190.1	SUS4, ATSUS4 | sucrose synthase 4 | chr3:15179204-15182577 REVERSE LENGTH=808	72	93404	2	2	0.07	2	Query	Start	–	End	Observed	Mr(expt)	Mr(calc)	ppm	M	Score	Expect	Rank	U	Peptide
											5056	510	–	520	613.3379	1224.6612	1224.6503	8.94	0	50	0.0041	1		R.VVHGIDVFDPK.F
											5604	602	–	613	635.3653	1268.7161	1268.7089	5.70	0	58	0.00039	1	U	R.ELVNLVVVGGDR.R
